# Supplementary material for: Effect of probiotic intake on athletic ability in healthy people: a systematic review and Bayesian meta-analysis
Source: Front Nutr. 2026 Jan 30;13:1731627. doi: 10.3389/fnut.2026.1731627 (PMC12903275; doi:10.3389/fnut.2026.1731627)
Supplement: Supplementary file 1 [file Data_Sheet_1.zip]

Archive with 13 entries (12 files):
- Supplementary file S6 ModerationOutputs.xlsx
- Supplementary file S7 GRADE plots.docx
- Supplementary file S8 Funnel plots.docx
- Supplementary file S9 Data.csv
- Supplementary file S10 PRISMA checklist.docx
- Supplementary file S1 ASReview/
- Supplementary file S1 ASReview/asreview_dataset_relevant_Probiotic.xlsx
- Supplementary file S1 ASReview/Probiotic.asreview
- Supplementary File S0 Search strategy.pdf
- Supplementary file S2 Studies Characteristics.xlsx
- Supplementary file S3 Risk of Bias in Individual Studies.pdf
- Supplementary file S4 analysis results.xlsx
- Supplementary file S5 Forest plots.docx
