# Supplementary material for: Effect of probiotic intake on athletic ability in healthy people: a systematic review and Bayesian meta-analysis
Source: Front Nutr. 2026 Jan 30;13:1731627. doi: 10.3389/fnut.2026.1731627 (PMC12903275; doi:10.3389/fnut.2026.1731627)
Supplement: Supplementary file 1 [file Data_Sheet_1.zip › Supplementary file S6 ModerationOutputs.xlsx]

## Sheet: Linear regression
			Moderator	Type	Estimate	l-95% CI	u-95%CI	R2	l-95% CI	u-95%CI	Intercept	l-95% CI	u-95%CI
	1		Gender	Athletic ability	-0.001	-0.01	0.01	0.22	0.12	0.32	0.43	0.12	0.76
	2		Age	Athletic ability	-0.004	-0.02	0.02	0.24	0.24	0.35	0.47	−0.04	0.99
	3		Weight	Athletic ability	-0.02	-0.05	0.01	0.21	0.11	0.32	1.55	-0.48	3.56
	4		Sample size	Athletic ability	-0.002	-0.01	0.01	0.21	0.11	0.32	0.46	0.05	0.88
	5
	6
	7
	8
	9

## Sheet: Nonlinear regression
	Moderator	Type	Estimate	l-95% CI	u-95%CI	R2	l-95% CI	u-95%CI	Intercept	l-95% CI	u-95%CI
	Session duration	Athletic ability	2.86	-0.48	7.58	0.21	0.11	0.32	0.33	0.13	0.56

## Sheet: Egger's regression test, etc
Group	k	SMD	95% CI lower	95% CI upper	p-value	tau^2	tau	Q p-value	Egger z	Egger p-value	Limit estimate b	Limit CI lower	Limit CI upper	Q	Q_df	S-value	S-value (lower bound)
Athletic ability	83	0.26	0.13	0.38	< .0001	0.16	0.4	< .0001	0.81	0.42	0.03	-0.53	0.59	179.05	82	Not possible	2.03
Muscle Strength	45	0.13	0.02	0.24	0.025	0	0	0.0048	-0.61	0.54	0.27	-0.18	0.71
Endurance	29	0.54	0.27	0.82	< .0001	0.38	0.62	< .0001	2.15	0.032	-0.77	-2	0.46
Agility	9	0.02	-0.23	0.28	0.856	0	0	0.924	0.28	0.776	-0.13	-1.18	0.93
Anaerobic endurance	10	-0.029	-0.302	0.244	0.837	0	0	0.976	-0.585	0.558	0.808	-2.008	3.624
Aerobic endurance	19	0.845	0.49	1.2	< .0001	0.45	0.671	< .0001	3.472	0.0005	-1.104	-2.221	0.013
VO2max (treadmill)	9	0.567	0.101	1.033	0.017	0.355	0.596	0.0006	0.066	0.947
VO2max (Tabata)	2	0.38	-0.042	0.802	0.0778	0	0	0.6124	NA	NA
