# Supplementary material for: Effect of probiotic intake on athletic ability in healthy people: a systematic review and Bayesian meta-analysis
Source: Front Nutr. 2026 Jan 30;13:1731627. doi: 10.3389/fnut.2026.1731627 (PMC12903275; doi:10.3389/fnut.2026.1731627)
Supplement: Supplementary file 1 [file Data_Sheet_1.zip › Supplementary file S9 Data.csv]

Study	Sample size	EffectsizeID	studyID	session_duration	weekly_dose	Single dose(1010CFU)	Single day dose(1010CFU)	weekly dose(1010 CFU)	Total intervention dose(1010 CFU)	Dose grouping	Probiotic formulation type	Single strain	pc_female	age	Population type	demographic	Training year	Competitive level	Team_individual sports	BMI	Weight	funded		Outcome_fine	Outcomes	Overall outcome	mean1	sd1	n1	mean2	sd2	n2	data type	Sequence Generation	Allocation Concealment	Blinding of Participants	Blinding of personnel	Blinding of Outcome Assessors	Incomplete Outcome data	Selective Outcome Reporting	Other bias	Overall
Sadeghi	44	1	1	12	3	0.5	1	7	84	Medium	MSP	NA	0	22.81	Football player	Athlete	3	Elite	Team	22.81	67.42	FALSE	APT-60¡ã/s£¨N¡¤m£© Knee extensor	PT 60¡ã/s KE	Lower limb strength	Muscle Strength	8.8	32.03	11	8.09	35.71	11	mean change + SD change	Unclear risk	Unclear risk	Low risk	Low risk	Low risk	Low risk	Low risk	Unclear risk	Low risk
Sadeghi	44	1	2	12	3	0.5	1	7	84	Medium	MSP	NA	0	22.81	Football player	Athlete	3	Elite	Team	22.81	67.42	FALSE	APT-180¡ã/s£¨N¡¤m£© Knee extensor	PT 180¡ã/s KE	Lower limb strength	Muscle Strength	4.66	26	11	-1.67	14.24	11	mean change + SD change	Unclear risk	Unclear risk	Low risk	Low risk	Low risk	Low risk	Low risk	Unclear risk	Low risk
Sadeghi	44	1	3	12	3	0.5	1	7	84	Medium	MSP	NA	0	22.81	Football player	Athlete	3	Elite	Team	22.81	67.42	FALSE	AvPT-60¡ã/s (N¡¤m) Knee extensor	AvPT 60¡ã/s KE	Lower limb strength	Muscle Strength	10.43	17.9	11	7.3	32.03	11	mean change + SD change	Unclear risk	Unclear risk	Low risk	Low risk	Low risk	Low risk	Low risk	Unclear risk	Low risk
Sadeghi	44	1	4	12	3	0.5	1	7	84	Medium	MSP	NA	0	22.81	Football player	Athlete	3	Elite	Team	22.81	67.42	FALSE	AvPT-180¡ã/s (N¡¤m) Knee extensor	AvPT 180¡ã/s KE	Lower limb strength	Muscle Strength	7.83	30.24	11	5.84	16.11	11	mean change + SD change	Unclear risk	Unclear risk	Low risk	Low risk	Low risk	Low risk	Low risk	Unclear risk	Low risk
Sadeghi	44	1	5	12	3	0.5	1	7	84	Medium	MSP	NA	0	22.81	Football player	Athlete	3	Elite	Team	22.81	67.42	FALSE	TPT-60¡ã/s (ms) Knee extensor	TPT 60¡ã/s KE	Lower limb strength	Muscle Strength	-38.8	130.34	11	-50.4	120.58	11	mean change + SD change	Unclear risk	Unclear risk	Low risk	Low risk	Low risk	Low risk	Low risk	Unclear risk	Low risk
Sadeghi	44	1	6	12	3	0.5	1	7	84	Medium	MSP	NA	0	22.81	Football player	Athlete	3	Elite	Team	22.81	67.42	FALSE	TPT-180¡ã/s (ms) Knee extensor	TPT 180¡ã/s KE	Lower limb strength	Muscle Strength	-8	45.54	11	18.2	36.34	11	mean change + SD change	Unclear risk	Unclear risk	Low risk	Low risk	Low risk	Low risk	Low risk	Unclear risk	Low risk
Sadeghi	44	1	7	12	3	0.5	1	7	84	Medium	MSP	NA	0	22.81	Football player	Athlete	3	Elite	Team	22.81	67.42	FALSE	AvRFD-60¡ã/s (N/s) Knee extensor	AvRFD 60¡ã/s KE	Lower limb strength	Muscle Strength	127.9	208.26	11	111.9	96.82	11	mean change + SD change	Unclear risk	Unclear risk	Low risk	Low risk	Low risk	Low risk	Low risk	Unclear risk	Low risk
Sadeghi	44	1	8	12	3	0.5	1	7	84	Medium	MSP	NA	0	22.81	Football player	Athlete	3	Elite	Team	22.81	67.42	FALSE	AvRFD-180¡ã/s (N/s) Knee extensor	AvRFD 180¡ã/s KE	Lower limb strength	Muscle Strength	178.6	386.9	11	-90.6	325.81	11	mean change + SD change	Unclear risk	Unclear risk	Low risk	Low risk	Low risk	Low risk	Low risk	Unclear risk	Low risk
Sadeghi	44	1	9	12	3	0.5	1	7	84	Medium	MSP	NA	0	22.81	Football player	Athlete	3	Elite	Team	22.81	67.42	FALSE	APT-60¡ã/s£¨N¡¤m£© Knee flexors	PT 60¡ã/s KF	Lower limb strength	Muscle Strength	-85.83	25.05	11	13.49	20.05	11	mean change + SD change	Unclear risk	Unclear risk	Low risk	Low risk	Low risk	Low risk	Low risk	Unclear risk	Low risk
Sadeghi	44	1	10	12	3	0.5	1	7	84	Medium	MSP	NA	0	22.81	Football player	Athlete	3	Elite	Team	22.81	67.42	FALSE	APT-180¡ã/s£¨N¡¤m£© Knee flexors	PT 180¡ã/s KF	Lower limb strength	Muscle Strength	3.58	17.98	11	12.19	23.73	11	mean change + SD change	Unclear risk	Unclear risk	Low risk	Low risk	Low risk	Low risk	Low risk	Unclear risk	Low risk
Sadeghi	44	1	11	12	3	0.5	1	7	84	Medium	MSP	NA	0	22.81	Football player	Athlete	3	Elite	Team	22.81	67.42	FALSE	AvPT-60¡ã/s (N¡¤m) Knee flexors	AvPT 60¡ã/s KF	Lower limb strength	Muscle Strength	11.53	21.02	11	7.66	26.28	11	mean change + SD change	Unclear risk	Unclear risk	Low risk	Low risk	Low risk	Low risk	Low risk	Unclear risk	Low risk
Sadeghi	44	1	12	12	3	0.5	1	7	84	Medium	MSP	NA	0	22.81	Football player	Athlete	3	Elite	Team	22.81	67.42	FALSE	AvPT-180¡ã/s (N¡¤m) Knee flexors	AvPT 180¡ã/s KF	Lower limb strength	Muscle Strength	8.85	25.51	11	6.31	13.76	11	mean change + SD change	Unclear risk	Unclear risk	Low risk	Low risk	Low risk	Low risk	Low risk	Unclear risk	Low risk
Sadeghi	44	1	13	12	3	0.5	1	7	84	Medium	MSP	NA	0	22.81	Football player	Athlete	3	Elite	Team	22.81	67.42	FALSE	TPT-60¡ã/s (ms) Knee flexors	TPT 60¡ã/s KF	Lower limb strength	Muscle Strength	54.9	143.75	11	-61.7	80.36	11	mean change + SD change	Unclear risk	Unclear risk	Low risk	Low risk	Low risk	Low risk	Low risk	Unclear risk	Low risk
Sadeghi	44	1	14	12	3	0.5	1	7	84	Medium	MSP	NA	0	22.81	Football player	Athlete	3	Elite	Team	22.81	67.42	FALSE	TPT-180¡ã/s (ms) Knee flexors	TPT 180¡ã/s KF	Lower limb strength	Muscle Strength	-5.1	50.47	11	-101.5	109.57	11	mean change + SD change	Unclear risk	Unclear risk	Low risk	Low risk	Low risk	Low risk	Low risk	Unclear risk	Low risk
Sadeghi	44	1	15	12	3	0.5	1	7	84	Medium	MSP	NA	0	22.81	Football player	Athlete	3	Elite	Team	22.81	67.42	FALSE	AvRFD-60¡ã/s (N/s) Knee flexors	AvRFD 60¡ã/s KF	Lower limb strength	Muscle Strength	28.4	120.74	11	83.3	97.07	11	mean change + SD change	Unclear risk	Unclear risk	Low risk	Low risk	Low risk	Low risk	Low risk	Unclear risk	Low risk
Sadeghi	44	1	16	12	3	0.5	1	7	84	Medium	MSP	NA	0	22.81	Football player	Athlete	3	Elite	Team	22.81	67.42	FALSE	AvRFD-180¡ã/s (N/s) Knee flexors	AvRFD 180¡ã/s KF	Lower limb strength	Muscle Strength	66.7	209.41	11	165.7	233.48	11	mean change + SD change	Unclear risk	Unclear risk	Low risk	Low risk	Low risk	Low risk	Low risk	Unclear risk	Low risk
Sadeghi	44	1	17	12	3	0.5	1	7	84	Medium	MSP	NA	0	22.81	Football player	Athlete	3	Elite	Team	22.81	67.42	FALSE	Maximum strength ¨C Squat	1RM Squat	Lower limb strength	Muscle Strength	15.91	38.65	11	13.64	27.24	11	mean change + SD change	Unclear risk	Unclear risk	Low risk	Low risk	Low risk	Low risk	Low risk	Unclear risk	Low risk
Sadeghi	44	1	18	12	3	0.5	1	7	84	Medium	MSP	NA	0	22.81	Football player	Athlete	3	Elite	Team	22.81	67.42	FALSE	RAST ¨C Average Power (W)	RAST	Anaerobic endurance	Endurance	40	75.44	11	21	24.33	11	mean change + SD change	Unclear risk	Unclear risk	Low risk	Low risk	Low risk	Low risk	Low risk	Unclear risk	Low risk
Sadeghi	44	1	19	12	3	0.5	1	7	84	Medium	MSP	NA	0	22.81	Football player	Athlete	3	Elite	Team	22.81	67.42	FALSE	RAST ¨C Maximum Power (W)	RAST	Anaerobic endurance	Endurance	24	107	11	0	61.5	11	mean change + SD change	Unclear risk	Unclear risk	Low risk	Low risk	Low risk	Low risk	Low risk	Unclear risk	Low risk
Sadeghi	44	1	20	12	3	0.5	1	7	84	Medium	MSP	NA	0	22.81	Football player	Athlete	3	Elite	Team	22.81	67.42	FALSE	RAST ¨C Minimum Power (W)	RAST	Anaerobic endurance	Endurance	18.9	49.35	11	30	31.22	11	mean change + SD change	Unclear risk	Unclear risk	Low risk	Low risk	Low risk	Low risk	Low risk	Unclear risk	Low risk
Afrooz	40	2	21	42	14	4.5	10	630	5040	Medium	MSP	NA	0	19	Football player	Athlete	5	Elite	Team	22.81	66.81	FALSE	Vertical Jump height (cm)	Vertical jump height (cm)	Lower limb strength	Muscle Strength	-1.6	5.77	10	-0.6	5.46	10	mean change + SD change	Low risk	Low risk	Low risk	Low risk	Low risk	Low risk	Low risk	Low risk	Low risk
Afrooz	40	2	22	42	14	4.5	10	630	5040	Medium	MSP	NA	0	19	Football player	Athlete	5	Elite	Team	22.81	66.81	FALSE	Illinois Agility Test (s)	IAT	Change of direction	Agility	-0.72	0.84	10	0.02	1.57	10	mean change + SD change	Low risk	Low risk	Low risk	Low risk	Low risk	Low risk	Low risk	Low risk	Low risk
Afrooz	40	2	23	42	14	4.5	10	630	5040	Medium	MSP	NA	0	19	Football player	Athlete	5	Elite	Team	22.81	66.81	FALSE	Ronaldo Speed Test	Ronaldo Speed Test	Change of direction	Agility	0.28	1.01	10	0.08	1.42	10	mean change + SD change	Low risk	Low risk	Low risk	Low risk	Low risk	Low risk	Low risk	Low risk	Low risk
Afrooz	40	2	24	42	14	4.5	10	630	5040	Medium	MSP	NA	0	19	Football player	Athlete	5	Elite	Team	22.81	66.81	FALSE	RAST ¨C Maximum Power (W)	RAST	Anaerobic endurance	Endurance	-26.6	135.64	10	16.6	137.51	10	mean change + SD change	Low risk	Low risk	Low risk	Low risk	Low risk	Low risk	Low risk	Low risk	Low risk
Afrooz	40	2	25	42	14	4.5	10	630	5040	Medium	MSP	NA	0	19	Football player	Athlete	5	Elite	Team	22.81	66.81	FALSE	RAST ¨C Minimum Power (W)	RAST	Anaerobic endurance	Endurance	-13.1	105.65	10	3.4	129.94	10	mean change + SD change	Low risk	Low risk	Low risk	Low risk	Low risk	Low risk	Low risk	Low risk	Low risk
Afrooz	40	2	26	42	14	4.5	10	630	5040	Medium	MSP	NA	0	19	Football player	Athlete	5	Elite	Team	22.81	66.81	FALSE	RAST Test	RAST	Anaerobic endurance	Endurance	-24.4	120.54	10	-11.2	127.42	10	mean change + SD change	Low risk	Low risk	Low risk	Low risk	Low risk	Low risk	Low risk	Low risk	Low risk
Afrooz	40	2	27	42	14	4.5	10	630	5040	Medium	MSP	NA	0	19	Football player	Athlete	5	Elite	Team	22.81	66.81	FALSE	Absolute Peak Torque (Nm) ¨C 60¡ã/s Knee	PT 60¡ã/s Knee	Lower limb strength	Muscle Strength	1.72	29.28	10	-14.31	29.63	10	mean change + SD change	Low risk	Low risk	Low risk	Low risk	Low risk	Low risk	Low risk	Low risk	Low risk
Afrooz	40	2	28	42	14	4.5	10	630	5040	Medium	MSP	NA	0	19	Football player	Athlete	5	Elite	Team	22.81	66.81	FALSE	Relative Peak Torque (RPT, %) from Isokinetic Testing(60¡ã/s)	Relative Peak torque	Lower limb strength	Muscle Strength	-8.1	35.68	10	0.56	45.35	10	mean change + SD change	Low risk	Low risk	Low risk	Low risk	Low risk	Low risk	Low risk	Low risk	Low risk
Afrooz	40	2	29	42	14	4.5	10	630	5040	Medium	MSP	NA	0	19	Football player	Athlete	5	Elite	Team	22.81	66.81	FALSE	Rate of Force Development (RFD, N/s) from Isokinetic Testing(60¡ã/s)	RFD 60¡ã/s Knee	Lower limb strength	Muscle Strength	0.09	0.11	10	-0.02	0.12	10	mean change + SD change	Low risk	Low risk	Low risk	Low risk	Low risk	Low risk	Low risk	Low risk	Low risk
LeeA	100	3	30	84	7	2	2	14	168	Medium	SSP	Lacticaseibacillus paracasei	67	69.3	Healthy Elderly	Older adults	NA	Non elite	Individual	23.6	60.8	TRUE	Grip strength ¨C Left Hand (kg)	HGS Left	Upper limb strength	Muscle Strength	-1.42	7.97	33	-1.2	7.54	34	mean change + SD change	Low risk	Low risk	Low risk	Low risk	Low risk	Low risk	Low risk	Unclear risk	Low risk
LeeA	100	3	31	84	7	2	2	14	168	Medium	SSP	Lacticaseibacillus paracasei	67	69.3	Healthy Elderly	Older adults	NA	Non elite	Individual	23.6	60.8	TRUE	Grip strength ¨C Right Hand (kg)	HGS Right	Upper limb strength	Muscle Strength	-0.64	8.58	33	-1.15	8.34	34	mean change + SD change	Low risk	Low risk	Low risk	Low risk	Low risk	Low risk	Low risk	Unclear risk	Low risk
LeeA	100	3	32	84	7	2	2	14	168	Medium	SSP	Lacticaseibacillus paracasei	67	69.3	Healthy Elderly	Older adults	NA	Non elite	Individual	23.6	60.8	TRUE	Grip	HGS Rominant	Upper limb strength	Muscle Strength	1.52	5.64	33	0.08	5.08	34	mean change + SD change	Low risk	Low risk	Low risk	Low risk	Low risk	Low risk	Low risk	Unclear risk	Low risk
LeeA	100	3	33	84	7	2	2	14	168	Medium	SSP	Lacticaseibacillus paracasei	67	69.3	Healthy Elderly	Older adults	NA	Non elite	Individual	23.6	60.8	TRUE	10 m Walking Test	10MWT	Sprint speed	Agility	0.01	0.87	33	0.12	1.42	34	mean change + SD change	Low risk	Low risk	Low risk	Low risk	Low risk	Low risk	Low risk	Unclear risk	Low risk
LeeA	100	3	34	84	7	2	2	14	168	Medium	SSP	Lacticaseibacillus paracasei	67	69.3	Healthy Elderly	Adults	NA	Non elite	Individual	23.6	60.8	TRUE	30 s Chair Stand Test	30CST	Lower limb strength	Muscle Strength	1.02	1.91	33	0.09	1.9	34	mean change + SD change	Low risk	Low risk	Low risk	Low risk	Low risk	Low risk	Low risk	Unclear risk	Low risk
Hudson	15	4	35	14	7	0.1	0.1	0.7	1.4	Medium	SSP	Saccharomyces boulardii	20	26	Young adults	Adults	NA	Non elite	Individual	24.6	75.9	TRUE	Peak Power Output (Cycling)	PPO (cycling)	Anaerobic endurance	Endurance	1	1.05	7	0.9	1.2	8	mean change + SD change	Low risk	Low risk	Low risk	Low risk	Low risk	Low risk	Low risk	Unclear risk	Low risk
Hudson	15	4	36	14	7	0.1	0.1	0.7	1.4	Medium	SSP	Saccharomyces boulardii	20	26	Young adults	Adults	NA	Non elite	Individual	24.6	75.9	TRUE	Mean Power Output (Cycling)	MPO (cycling)	Anaerobic endurance	Endurance	-0.4	1.15	7	0.2	1.38	8	mean change + SD change	Low risk	Low risk	Low risk	Low risk	Low risk	Low risk	Low risk	Unclear risk	Low risk
Mohammadi	30	5	37	14	7	0.02	0.02	0.14	0.28	Low	MSP	NA	0	17.86	Football player	Athlete	NA	Elite	Team	24.59	74.6	FALSE	VO2max Test	VO2max (treadmill)	Aerobic endurance	Endurance	0.7	1.01	15	0.98	1.42	15	mean + SD	Low risk	Low risk	Low risk	Low risk	Low risk	Low risk	Low risk	Unclear risk	Low risk
Mohammadi	30	5	38	14	7	0.02	0.02	0.14	0.28	Low	MSP	NA	0	17.86	Football player	Athlete	NA	Elite	Team	24.59	74.6	FALSE	Wingate 30s Anaerobic Test	WAnT 30 s	Anaerobic endurance	Endurance	290.64	24.05	15	290	13.721	15	mean + SD	Low risk	Low risk	Low risk	Low risk	Low risk	Low risk	Low risk	Unclear risk	Low risk
McDermott	28	6	39	42	7	0.5	0.5	3.5	21	Medium	SSP	Lactobacillus helveticus	46	25	Young adults	Athlete	NA	Non elite	Individual	NA	NA	TRUE	VO2max ¨C Treadmill Test	VO2max (treadmill)	Aerobic endurance	Endurance	10.2	15.76	14	10.7	14.95	14	mean change + SD change	Low risk	Low risk	Low risk	Low risk	Low risk	Low risk	Low risk	Low risk	Low risk
LeeB	52	7	40	42	7	1	2	14	84	Medium	SSP	Lactiplantibacillus brevis	62.9	22.4	Young adults	Adults	NA	Non elite	Individual	22.6	63.6	TRUE	Grip strength ¨C Left Hand (kg)	HGS Left	Upper limb strength	Muscle Strength	2.44	11.41	26	0.73	8.84	26	mean change + SD change	Low risk	Low risk	Low risk	Low risk	Low risk	Low risk	Low risk	Unclear risk	Low risk
LeeB	52	7	41	42	7	1	2	14	84	Medium	SSP	Lactiplantibacillus brevis	62.9	22.4	Young adults	Adults	NA	Non elite	Individual	22.6	63.6	TRUE	Grip strength ¨C Right Hand (kg)	HGS Right	Upper limb strength	Muscle Strength	1.77	11.33	26	-0.37	9.11	26	mean change + SD change	Low risk	Low risk	Low risk	Low risk	Low risk	Low risk	Low risk	Unclear risk	Low risk
LeeB	52	7	42	42	7	1	2	14	84	Medium	SSP	Lactiplantibacillus brevis	62.9	22.4	Young adults	Adults	NA	Non elite	Individual	22.6	63.6	TRUE	Countermovement Jump (CMJ)	CMJ	Lower limb strength	Muscle Strength	0.6	5.66	26	0.7	6.2	26	mean change + SD change	Low risk	Low risk	Low risk	Low risk	Low risk	Low risk	Low risk	Unclear risk	Low risk
LeeCa	88	8	43	42	7	0.75	1.5	10.5	63	Medium	MSP	NA	50	21.28	Young adults	Adults	NA	Non elite	Individual	22.9	65.75	TRUE	VO2max ¨C Tabata	VO2max (Tabata)	Aerobic endurance	Endurance	3.9	6.03	22	1	5.59	22	mean change + SD change	Low risk	Low risk	Low risk	Low risk	Low risk	Low risk	Low risk	Unclear risk	Low risk
LeeCb	88	8	44	42	7	0.75	1.5	10.5	63	Medium	MSP	NA	50	21.28	Young adults	Adults	NA	Non elite	Individual	22.9	65.75	TRUE	VO2max ¨C Tabata	VO2max (Tabata)	Aerobic endurance	Endurance	2.5	5.25	22	1	5.59	22	mean change + SD change	Low risk	Low risk	Low risk	Low risk	Low risk	Low risk	Low risk	Unclear risk	Low risk
Imanian	44	9	45	12	3	4.5	4.5	135	540	Medium	MSP	NA	0	22.81	Football player	Athlete	3	Elite	Team	21.77	67.42	FALSE	VO2max ¨C Treadmill	VO2max (treadmill)	Aerobic endurance	Endurance	2.2	4.7	11	0.2	5.1	11	mean change + SD change	Low risk	Low risk	Low risk	Low risk	Low risk	Low risk	Low risk	Low risk	Low risk
Imanian	44	9	46	12	3	4.5	4.5	135	540	Medium	MSP	NA	0	22.81	Football player	Athlete	3	Elite	Team	21.77	67.42	FALSE	Time to Exhaustion (s)	TTE	Aerobic endurance	Endurance	1.1	1.08	11	0	1.25	11	mean change + SD change	Low risk	Low risk	Low risk	Low risk	Low risk	Low risk	Low risk	Low risk	Low risk
Li	15	10	47	56	28	0.1	0.4	2.8	22.4	Medium	SSP	Bifidobacterium animalis	0	19.4	Cross country skiers	Athlete	7.6	Elite	Individual	18.88	59.68	TRUE	Maximal Oxygen Consumption (VO?max)treadmill	VO2max (treadmill)	Aerobic endurance	Endurance	8.7	4.67	7	5.9	3.93	8	mean change + SD change	Low risk	Unclear risk	Low risk	Unclear risk	Unclear risk	Low risk	Low risk	Unclear risk	Unclear risk
Li	15	10	48	56	28	0.1	0.4	2.8	22.4	Medium	SSP	Bifidobacterium animalis	0	19.4	Cross country skiers	Athlete	7.6	Elite	Individual	18.88	59.68	TRUE	60¡ã/s Knee flexor Strength (Nm/kg)	Knee flexors	Lower limb strength	Muscle Strength	0.9	0.52	7	0.5	0.45	8	mean change + SD change	Low risk	Unclear risk	Low risk	Unclear risk	Unclear risk	Low risk	Low risk	Unclear risk	Unclear risk
Li	15	10	49	56	28	0.1	0.4	2.8	22.4	Medium	SSP	Bifidobacterium animalis	0	19.4	Cross country skiers	Athlete	7.6	Elite	Individual	18.88	59.68	TRUE	60¡ã/s Knee extensor Strength (Nm/Kg)	Knee extensors	Lower limb strength	Muscle Strength	0.7	0.4	7	-0.1	0.52	8	mean change + SD change	Low risk	Unclear risk	Low risk	Unclear risk	Unclear risk	Low risk	Low risk	Unclear risk	Unclear risk
Li	15	10	50	56	28	0.1	0.4	2.8	22.4	Medium	SSP	Bifidobacterium animalis	0	19.4	Cross country skiers	Athlete	7.6	Elite	Individual	18.88	59.68	TRUE	180¡ã/s Knee flexor Strength (Nm/kg)	Knee flexors	Lower limb strength	Muscle Strength	0.3	0.52	7	0.2	0.44	8	mean change + SD change	Low risk	Unclear risk	Low risk	Unclear risk	Unclear risk	Low risk	Low risk	Unclear risk	Unclear risk
Li	15	10	51	56	28	0.1	0.4	2.8	22.4	Medium	SSP	Bifidobacterium animalis	0	19.4	Cross country skiers	Athlete	8.6	Elite	Individual	18.88	59.68	TRUE	180¡ã/s Knee extensor Strength (Nm/Kg)	Knee extensors	Lower limb strength	Muscle Strength	0.8	0.56	7	0.6	0.46	8	mean change + SD change	Low risk	Unclear risk	Low risk	Unclear risk	Unclear risk	Low risk	Low risk	Unclear risk	Unclear risk
Kurach	26	11	52	112	7	10	10	70	112	Medium	MSP	NA	0	22.26	Competitive male road cyclists	Athlete	9.87	Elite	Individual	21.3	64.74	FALSE	VO2max ¨C Cycle	VO2max (cycle)	Aerobic endurance	Endurance	6.9	5.85	13	-6.59	5.18	13	mean change + SD change	Low risk	Unclear risk	Low risk	Low risk	Low risk	Low risk	Low risk	Unclear risk	Low risk
Kurach	26	11	53	112	7	10	10	70	112	Medium	MSP	NA	0	22.26	Competitive male road cyclists	Athlete	9.87	Elite	Individual	21.3	64.74	FALSE	cycle Exercise duration	Cycle Exercise Duration	Aerobic endurance	Endurance	1.33	1.92	13	0.31	1.64	13	mean change + SD change	Low risk	Unclear risk	Low risk	Low risk	Low risk	Low risk	Low risk	Unclear risk	Low risk
Kurach	26	11	54	112	7	10	10	70	112	Medium	MSP	NA	0	22.26	Competitive male road cyclists	Athlete	9.87	Elite	Individual	21.3	64.74	FALSE	Borg 20 Scale (RPE)	RPE (Borg 6¨C20)	Aerobic endurance	Endurance	0.95	0.55	13	-0.08	0.72	13	mean change + SD change	Low risk	Unclear risk	Low risk	Low risk	Low risk	Low risk	Low risk	Unclear risk	Low risk
Salleh	30	12	55	42	7	3	3	21	126	Medium	SSP	Lactobacillus casei	NA	19.7	Badminton player	Athlete	NA	Non elite	Individual	23.45	68.8	TRUE	VO2max Test	VO?max (20 m shuttle run)	Aerobic endurance	Endurance	3.88	3.65	15	0.62	4.04	15	mean change + SD change	Unclear risk	Unclear risk	Low risk	Low risk	Unclear risk	Low risk	Unclear risk	Low risk	Unclear risk
Salleh	30	12	56	42	7	3	3	21	126	Medium	SSP	Lactobacillus casei	NA	19.7	Badminton player	Athlete	NA	Non elite	Individual	23.45	68.8	TRUE	40 m Dash	40 m Dash	Sprint speed	Agility	0.01	0.07	15	0	0.07	15	mean change + SD change	Unclear risk	Unclear risk	Low risk	Low risk	Unclear risk	Low risk	Unclear risk	Low risk	Unclear risk
Salleh	30	12	57	42	7	3	3	21	126	Medium	SSP	Lactobacillus casei	NA	19.7	Badminton player	Athlete	NA	Non elite	Individual	23.45	68.8	TRUE	Hand Muscle Strength	Hand Muscle Strength	Upper limb strength	Muscle Strength	0.2	2.38	15	0.2	1.68	15	mean change + SD change	Unclear risk	Unclear risk	Low risk	Low risk	Unclear risk	Low risk	Unclear risk	Low risk	Unclear risk
Salleh	30	12	58	42	7	3	3	21	126	Medium	SSP	Lactobacillus casei	NA	19.7	Badminton player	Athlete	NA	Non elite	Individual	23.45	68.8	TRUE	Vertical Jump height (cm)	Vertical jump height (cm)	Lower limb strength	Muscle Strength	0.6	1.75	15	0.34	2.24	15	mean change + SD change	Unclear risk	Unclear risk	Low risk	Low risk	Unclear risk	Low risk	Unclear risk	Low risk	Unclear risk
Fu	16	13	59	28	14	3	12	84	336	High	SSP	Lactobacillus plantarum	50	25.5	Leisure runner	Adults	NA	Non elite	Individual	23	66.6	FALSE	Equal length knee extension peak torque	ISO PT (Knee ext)	Lower limb strength	Muscle Strength	13.8	14.39	8	4.04	10.56	8	mean change + SD change	Unclear risk	Unclear risk	Low risk	Low risk	Unclear risk	Low risk	Unclear risk	Low risk	Unclear risk
Fu	16	13	60	28	14	3	12	84	336	High	SSP	Lactobacillus plantarum	50	25.5	Leisure runner	Adults	NA	Non elite	Individual	23	66.6	FALSE	Equal length knee flexion peak torque	ISO PT (Knee flex)	Lower limb strength	Muscle Strength	13.87	12.04	8	3.68	15.09	8	mean change + SD change	Unclear risk	Unclear risk	Low risk	Low risk	Unclear risk	Low risk	Unclear risk	Low risk	Unclear risk
Toohey	23	14	61	70	7	0.5	0.5	3.5	35	Medium	SSP	Bacillus subtilis	100	19.6	Volleyball and football players	Athlete	NA	Elite	Team	NA	67.5	TRUE	Maximum strength ¨C Squat	1RM Squat	Lower limb strength	Muscle Strength	13.8	11.96	11	19.3	17.44	12	mean change + SD change	Low risk	Low risk	Low risk	Low risk	Low risk	Low risk	Low risk	Unclear risk	Low risk
Toohey	23	14	62	70	7	0.5	0.5	3.5	35	Medium	SSP	Bacillus subtilis	100	19.6	Volleyball and football players	Athlete	NA	Elite	Team	NA	67.5	TRUE	Maximum strength ¨C Deadlift	1RM Deadlift	Lower limb strength	Muscle Strength	11	13.16	11	8.8	15.02	12	mean change + SD change	Low risk	Low risk	Low risk	Low risk	Low risk	Low risk	Low risk	Unclear risk	Low risk
Toohey	23	14	63	70	7	0.5	0.5	3.5	35	Medium	SSP	Bacillus subtilis	100	19.6	Volleyball and football players	Athlete	NA	Elite	Team	NA	67.5	TRUE	Maximum strength ¨C Bench Press	1RM Bench Press	Upper limb strength	Muscle Strength	2.7	8.26	11	4.1	5.86	12	mean change + SD change	Low risk	Low risk	Low risk	Low risk	Low risk	Low risk	Low risk	Unclear risk	Low risk
Toohey	23	14	64	70	7	0.5	0.5	3.5	35	Medium	SSP	Bacillus subtilis	100	19.6	Volleyball and football players	Athlete	NA	Elite	Team	NA	67.5	TRUE	Vertical Jump height (cm)	Vertical jump height (cm)	Lower limb strength	Muscle Strength	2.5	6	11	1.8	8.12	12	mean change + SD change	Low risk	Low risk	Low risk	Low risk	Low risk	Low risk	Low risk	Unclear risk	Low risk
Zarzecka	66	15	65	90	14	0.5	1	7	84	Medium	MSP	NA	33.3	38.51	Distance runners	Athlete	NA	Elite	Individual	NA	NA	TRUE	VO2max ¨C Treadmill	VO2max (treadmill)	Aerobic endurance	Endurance	2.87	7.04	34	1.06	8.19	32	mean change + SD change	High risk	High risk	Low risk	Low risk	Low risk	Unclear risk	Unclear risk	Unclear risk	High risk
HuangA	54	16	66	42	7	1	3	21	126	Medium	SSP	Lactobacillus plantarum	50	22.03	Young adults	Adults	NA	Non elite	Individual	22.37	62.77	TRUE	VO2max ¨C Treadmill	VO2max (treadmill)	Aerobic endurance	Endurance	2.81	2.46	18	0.37	0.43	18	mean change + SD change	Unclear risk	Unclear risk	Low risk	Low risk	Unclear risk	Low risk	Unclear risk	Unclear risk	Unclear risk
HuangA	54	16	67	42	7	3	9	63	378	Medium	SSP	Lactobacillus plantarum	50	22.03	Young adults	Adults	NA	Non elite	Individual	22.37	62.77	TRUE	VO2max ¨C Treadmill	VO2max (treadmill)	Aerobic endurance	Endurance	5.09	3.29	18	0.37	0.43	18	mean change + SD change	Unclear risk	Unclear risk	Low risk	Low risk	Unclear risk	Low risk	Unclear risk	Unclear risk	Unclear risk
HuangB	16	17	68	42	7	10	10	70	420	Medium	SSP	Lactobacillus plantarum	0	NA	Non athletes	Adults	NA	Non elite	Individual	NA	76	TRUE	Borg 20 Scale (RPE)	RPE (Borg 6¨C20)	Aerobic endurance	Endurance	556.4	172.72	8	78.9	61.2	8	mean change + SD change	Unclear risk	Unclear risk	Low risk	Low risk	Unclear risk	Low risk	Unclear risk	Unclear risk	Unclear risk
HuangB	16	17	69	42	7	10	10	70	420	Medium	SSP	Lactobacillus plantarum	0	NA	Non athletes	Adults	NA	Non elite	Individual	NA	76	TRUE	VO2max ¨C Treadmill	VO2max (treadmill)	Aerobic endurance	Endurance	-1.1	2.11	8	-1.1	2.35	8	mean change + SD change	Unclear risk	Unclear risk	Low risk	Low risk	Unclear risk	Low risk	Unclear risk	Unclear risk	Unclear risk
Townsend	25	18	70	84	7	0.1	0.1	0.7	8.4	Medium	SSP	Bacillus subtilis	0	20.1	Baseball player	Athlete	NA	Elite	Team	NA	85.5	TRUE	Maximum strength ¨C Squat	1RM Squat	Lower limb strength	Muscle Strength	25	15.04	13	29.2	36.66	12	mean change + SD change	Low risk	Low risk	Low risk	Low risk	Low risk	Low risk	Low risk	Low risk	Low risk
Townsend	25	18	71	84	7	0.1	0.1	0.7	8.4	Medium	SSP	Bacillus subtilis	0	20.1	Baseball player	Athlete	NA	Elite	Team	NA	86.5	TRUE	Maximum strength ¨C Deadlift	1RM Deadlift	Lower limb strength	Muscle Strength	22.3	18.26	13	25.2	39.81	12	mean change + SD change	Low risk	Low risk	Low risk	Low risk	Low risk	Low risk	Low risk	Low risk	Low risk
Townsend	25	18	72	84	7	0.1	0.1	0.7	8.4	Medium	SSP	Bacillus subtilis	0	20.1	Baseball player	Athlete	NA	Elite	Team	NA	87.5	TRUE	Standing Long Jump Distance (cm)	SLJ	Lower limb strength	Muscle Strength	0.09	0.19	13	0.1	0.25	12	mean change + SD change	Low risk	Low risk	Low risk	Low risk	Low risk	Low risk	Low risk	Low risk	Low risk
Townsend	25	18	73	84	7	0.1	0.1	0.7	8.4	Medium	SSP	Bacillus subtilis	0	20.1	Baseball player	Athlete	NA	Elite	Team	NA	88.5	TRUE	10 Yard Sprint	10 Yard Sprint	Sprint speed	Agility	0.3	0.8	13	0.04	0.1	12	mean change + SD change	Low risk	Low risk	Low risk	Low risk	Low risk	Low risk	Low risk	Low risk	Low risk
Shing	10	19	74	28	7	4.5	4.5	31.5	126	Medium	MSP	NA	0	27	Distance runners	Athlete	NA	Elite	Individual	NA	71.5	TRUE	Time to Fatigue	Time to Fatigue	Aerobic endurance	Endurance	37.44	2.42	10	33	2.27	10	mean + SD	Low risk	Low risk	Low risk	Low risk	Low risk	Low risk	Low risk	Low risk	Low risk
Salarkia	46	20	75	56	7	1600	1600	11200	89600	High	MSP	NA	100	13.8	Swimmers	Athlete	NA	Elite	Individual	NA	48.6	FALSE	400 m Crawl Test	400 m Crawl Test	Aerobic endurance	Endurance	0.04	0.09	23	0.01	0.02	23	mean change + SD change	Low risk	Unclear risk	Low risk	Unclear risk	Unclear risk	Low risk	Low risk	Unclear risk	Unclear risk
Salarkia	46	20	76	56	7	1600	1600	11201	89600	High	MSP	NA	100	13.8	Swimmers	Athlete	NA	Elite	Individual	NA	48.6	FALSE	VO2max Test	VO2max (treadmill)	Aerobic endurance	Endurance	0.56	0.96	23	0.01	0.05	23	mean change + SD change	Low risk	Unclear risk	Low risk	Unclear risk	Unclear risk	Low risk	Low risk	Unclear risk	Unclear risk
Gutierrez	22	21	77	28	7	1	1	7	28	Medium	SSP	Lactobacillus plantarum	41	32.8	Non athletes	Adults	NA	Non elite	Individual	NA	72.13	FALSE	Continuous Reverse Vertical jump (Endurance)	Continuous Reverse Vertical Jump (Endurance)	Anaerobic endurance	Endurance	0.6	8.71	12	-0.1	7.4	10	mean change + SD change	Low risk	Low risk	Low risk	Low risk	Unclear risk	Low risk	Low risk	Unclear risk	Low risk
Gutierrez	22	21	78	28	7	1	1	7	28	Medium	SSP	Lactobacillus plantarum	41	32.8	Non athletes	Adults	NA	Non elite	Individual	NA	72.13	FALSE	Sprint Test	Sprint Test	Sprint speed	Agility	0	0.65	12	0	0.6	10	mean change + SD change	Low risk	Low risk	Low risk	Low risk	Unclear risk	Low risk	Low risk	Unclear risk	Low risk
Gutierrez	22	21	79	28	7	1	1	7	28	Medium	SSP	Lactobacillus plantarum	41	32.8	Non athletes	Adults	NA	Non elite	Individual	NA	72.13	FALSE	Sprint Test	Sprint Test	Sprint speed	Agility	183.4	473.28	12	120	498.49	10	mean change + SD change	Low risk	Low risk	Low risk	Low risk	Unclear risk	Low risk	Low risk	Unclear risk	Low risk
