# Supplementary material for: Effect of probiotic intake on athletic ability in healthy people: a systematic review and Bayesian meta-analysis
Source: Front Nutr. 2026 Jan 30;13:1731627. doi: 10.3389/fnut.2026.1731627 (PMC12903275; doi:10.3389/fnut.2026.1731627)
Supplement: Supplementary file 1 [file Data_Sheet_1.zip › Supplementary file S1 ASReview/asreview_dataset_relevant_Probiotic.xlsx]

## Sheet: Sheet1
record_id	type_of_reference	name_of_database	number	year	issn	start_page	short_title	secondary_title	title	url	volume	id	doi	abstract	alternate_title1	keywords	language	type_of_work	notes	accession_number	database_provider	publisher	subsidiary_authors	authors	author_address	date	custom7	original_publication	translated_title	section	access_date	edition	secondary_authors	custom2	place_published	tertiary_title	custom1	note	translated_author	custom5	custom6	asreview_prior	exported_notes_1	included	asreview_ranking
1022	JOUR	Journals@Ovid Full Text	3	2019	0804-4643	165-176	Metformin induces weight loss associated with gut microbiota alteration in non-diabetic obese women: a randomized double-blind clinical trial	EUR. J. ENDOCRINOL.	Metformin induces weight loss associated with gut microbiota alteration in non-diabetic obese women: a randomized double-blind clinical trial	http://ovidsp.ovid.com/ovidweb.cgi?T=JS&PAGE=reference&D=ovftu&NEWS=N&AN=00023063-201980030-00002	180	7348	10.1530/EJE-18-0826						[]					['Ejtahed, H.', 'Tito, R.', 'Siadat, S.', 'Hasani-Ranjbar, S.', 'Hoseini-Tavassol, Z.', 'Rymenans, L.', 'Verbeke, K.', 'Soroush, A.', 'Raes, J.', 'Larijani, B.']																		1		1	1
1233	JOUR AB -: This study aimed to examine the efficacy of creatine supplementation, associated or not with resistance training, in vulnerable older women. A 24-week, double-blind, randomized, placebo-controlled trial was performed. Sixty subjects were assigned to compose the following groups: placebo (PL), creatine supplementation (CR), placebo with resistance training (PL + RT), and creatine supple…	Journals@Ovid Full Text		2014	0531-5565	7-15	Creatine supplementation and resistance training in vulnerable older women: A randomized double-blind placebo-controlled clinical trial	Exp. gerontol.	Creatine supplementation and resistance training in vulnerable older women: A randomized double-blind placebo-controlled clinical trial	http://ovidsp.ovid.com/ovidweb.cgi?T=JS&PAGE=reference&D=ovftp&NEWS=N&AN=00080475-201405001-00002	53	8017	10.1016/j.exger.2014.02.003			['Diet', 'Resistance training', 'Aging', 'Elderly', 'Creatine']			[]					['Gualano, B.', 'Macedo, A.', 'Alves, C.', 'Roschel, H.', 'Benatti, F.', 'Takayama, L.', 'de Sa Pinto, A.', 'Lima, F.', 'Pereira, R.']																		0		1	2
1572	JOUR	Journals@Ovid Full Text	1	2021	1079-5006	32-40	Probiotic Supplementation Improves Cognitive Function and Mood with Changes in Gut Microbiota in Community-Dwelling Older Adults: A Randomized, Double-Blind, Placebo-Controlled, Multicenter Trial	J Gerontol A Biol Sci Med Sci	Probiotic Supplementation Improves Cognitive Function and Mood with Changes in Gut Microbiota in Community-Dwelling Older Adults: A Randomized, Double-Blind, Placebo-Controlled, Multicenter Trial	http://ovidsp.ovid.com/ovidweb.cgi?T=JS&PAGE=reference&D=ovftw&NEWS=N&AN=00042743-202101000-00006	76	7157	10.1093/gerona/glaa090			['Probiotics', 'RCT', 'Gut microbiota', 'Cognitive function', 'Mood status', 'Healthy older adults']			[]					['Kim, C.', 'Cha, L.', 'Sim, M.', 'Jung, S.', 'Chun, W.', 'Baik, H.', 'Shin, D.']																		0		1	3
2492	JOUR	Journals@Ovid Full Text	3	2022	0160-6891	274-286	Effects of probiotics on cognitive and emotional functions in healthy older adults: Protocol for a double-blind randomized placebo-controlled crossover trial	Res. nurs. health	Effects of probiotics on cognitive and emotional functions in healthy older adults: Protocol for a double-blind randomized placebo-controlled crossover trial	http://ovidsp.ovid.com/ovidweb.cgi?T=JS&PAGE=reference&D=ovfty&NEWS=N&AN=01445503-202206000-00005	45	6859	10.1002/nur.22209			['aging', 'clinical trial', 'gut microbiota', 'older adult', 'probiotics']			[]					['Ruiz-Gonzalez, C.', 'Cardona, D.', 'Rodriguez-Arrastia, M.', 'Ropero-Padilla, C.', 'Rueda-Ruzafa, L.', 'Carvajal, F.', 'Sanchez-Labraca, N.', 'Aparicio Mota, A.', 'Roman, P.']																		0		1	4
2081	JOUR	Journals@Ovid Full Text	4	2024	1350-1925	e14751	A double-blind, randomized, placebo-controlled study assessing the impact of probiotic supplementation on the symptoms of irritable bowel syndrome in females	Neurogastroenterol Motil	A double-blind, randomized, placebo-controlled study assessing the impact of probiotic supplementation on the symptoms of irritable bowel syndrome in females	http://ovidsp.ovid.com/ovidweb.cgi?T=JS&PAGE=reference&D=ovftz3&NEWS=N&AN=00043897-202404000-00004	36	6342	10.1111/nmo.14751			['bowel habit', 'IBS', 'microbiota', 'probiotic']			[]					['Mullish, B.', 'Michael, D.', 'Dabcheva, M.', 'Webberley, T.', 'Coates, N.', 'John, D.', 'Wang, D.', 'Luo, Y.', 'Plummer, S.', 'Marchesi, J.']																		0		1	5
2324	JOUR			2019	0892-6638		Probiotic supplementation improves total and exogenous CHO oxidation in trained male cyclists: A randomized, double-blind, placebo-controlled crossover trial	Faseb Journal	Probiotic supplementation improves total and exogenous CHO oxidation in trained male cyclists: A randomized, double-blind, placebo-controlled crossover trial	<Go to ISI>://WOS:000496555204303	33	5584						Meeting Abstract	['Times Cited: 0', '1', 'Experimental Biology Meeting (EB)', 'Apr 06-09, 2019', 'Orlando, FL', 'Amer Assoc Anat; Amer Physiol Soc; Amer Soc Biochem & Mol Biol; Amer Soc Investigat Pathol; Amer Soc Pharmacol & Expt Therapeut', 'Wagenmakers, Anton/H-7625-2014', 'Wagenmakers, Anton/0000-0003-1916-3822', '0', '1530-6860']	WOS:000496555204303				['Pugh, Jamie', 'Wagenmakers, Anton', 'Morton, James', 'Doran, Dominic', 'Fielding, Barbara', 'Fleming, Simon', 'Close, Graeme']		Apr																0		1	6
339	JOUR	JBI EBP Database <Current to June 18, 2025>		2023			Bowel Movement (Older Adults): Probiotics		Bowel Movement (Older Adults): Probiotics	http://ovidsp.ovid.com/ovidweb.cgi?T=JS&PAGE=reference&D=jbi&NEWS=N&AN=JBI10544		9154				['Probiotics', 'Constipation', 'Defecation', 'Diarrhea']			['[MBChB]']					['Aginga, Cynthia']																		0		1	7
3140	JOUR	Scopus	18	2024			Prebiotics improve frailty status in community-dwelling older individuals in a double-blind, randomized, controlled trial	Journal of Clinical Investigation	Prebiotics improve frailty status in community-dwelling older individuals in a double-blind, randomized, controlled trial	https://www.scopus.com/inward/record.uri?eid=2-s2.0-85204417966&doi=10.1172%2fJCI176507&partnerID=40&md5=65a580efd2a0a10c96d397b6d49e68be	134	5088	10.1172/JCI176507	BACKGROUND. Frailty significantly affects morbidity and mortality rates in the older population (age >65 years). Age-related degenerative diseases are influenced by the intestinal microbiota. However, limited research exists on alterations in the intestinal microbiota in frail older individuals, and the effectiveness of prebiotic intervention for treating frailty remains uncertain. OBJECTIVE. We …		['Aged', 'Aged, 80 and over', 'Cross-Sectional Studies', 'Double-Blind Method', 'Female', 'Frail Elderly', 'Frailty', 'Gastrointestinal Microbiome', 'Humans', 'Independent Living', 'Inulin', 'Male', 'Oligosaccharides', 'Prebiotics', 'cytokine', 'fructose oligosaccharide', 'placebo', 'prebiotic agent', 'oligosaccharide', 'Article', 'basal metabolic rate', 'body composition', 'body fat percentage',…		Article	['Export Date: 27 June 2025; Cited By: 3']					['Yang, J.', 'Hou, L.', 'Wang, A.', 'Shang, L.', 'Jia, X.', 'Xu, R.', 'Wang, X.']			e176507															0		1	8
450	JOUR	Journals@Ovid Full Text	16	2022	0033-2917	4197-4207	Effects of a multi-strain probiotic on hippocampal structure and function, cognition, and emotional well-being in healthy individuals: a double-blind randomised-controlled trial	Psychol Med	Effects of a multi-strain probiotic on hippocampal structure and function, cognition, and emotional well-being in healthy individuals: a double-blind randomised-controlled trial	http://ovidsp.ovid.com/ovidweb.cgi?T=JS&PAGE=reference&D=ovftz&NEWS=N&AN=00006826-202212000-00045	52	6757	10.1017/S0033291722000988			['Cognition', 'hippocampus', 'mental health', 'multi-strain probiotic supplement', 'neuroimaging']			[]					['Ascone, L.', 'Garcia Forlim, C.', 'Gallinat, J.', 'Kuhn, S.']																		0		1	9
1075	JOUR			2017	0892-6638		An Evaluation of a Multi-strain Probiotic Supplement on General Wellness in Healthy Adults: A Randomized, Double-Blind, Dose-Response Study	Faseb Journal	An Evaluation of a Multi-strain Probiotic Supplement on General Wellness in Healthy Adults: A Randomized, Double-Blind, Dose-Response Study	<Go to ISI>://WOS:000405461404071	31	5802						Meeting Abstract	['Times Cited: 0', '1', 'Experimental Biology (EB) Annual Meeting', 'Apr 22-26, 2017', 'Chicago, IL', 'Amer Soc Pharmacol & Expt Therapeut; Amer Assoc Anatomists; Amer Physiol Soc; Amer Soc Biochem & Mol Biol; Amer Soc Investigat Pathol; Amer Soc Nutr', 'Fatani, Asmaa/JWP-0021-2024', '0', '1530-6860']	WOS:000405461404071				['Fatani, Asmaa', 'Ford, Amanda', 'Dahl, Wendy', 'Tompkins, Thomas', 'Girard, Stephanie-Anne', 'Christman, Mary']	Univ Florida, Food Sci & Human Nutr, Gainesville, FL USA Univ Florida, Biol & Stat, Gainesville, FL USA Lallemand Hlth Solut, Montreal, PQ, Canada	Apr																0		1	10
1076	JOUR	Embase	1	2017	1530-6860		An evaluation of a multi-strain probiotic supplement on general wellness in healthy adults: A randomized, double-blind, dose-response study	FASEB Journal	An evaluation of a multi-strain probiotic supplement on general wellness in healthy adults: A randomized, double-blind, dose-response study	https://www-embase-com-443.cams.zssgdsb-85176920tsgjnz.com/search/results?subaction=viewrecord&id=L616959476&from=export	31	5959		Although many species of bacteria have been evaluated and marketed as probiotics, little work has examined the dose-response effects of probiotics on microbiota and host. A probiotic formulation, containing Lactobacillus helveticus R0052, Lactobacillus rhamnosus R0011, Lactobacillus casei R0215, Pediococcus acidilactici R1001, Bifidobacterium breve R0070, Bifidobacterium longum BB536, Lactobacill…		['placebo', 'probiotic agent', 'adult', 'adverse drug reaction', 'clinical trial', 'colony forming unit', 'constipation', 'controlled clinical trial', 'controlled study', 'diarrhea', 'digestive function', 'dose response', 'double blind procedure', 'drug therapy', 'ear', 'epidermis', 'fatigue', 'feces', 'female', 'gastrointestinal discomfort', 'human', 'hunger', 'major clinical study', 'male', 'no…	English	Conference Abstract	['L616959476', '2017-06-29']					['Fatani, A.', 'Ford, A.', 'Dahl, W.', 'Tompkins, T.', 'Girard, S. A.', 'Christman, M.']	A. Fatani, Food Science and Human Nutrition, University of Florida, Gainesville, FL, United States																	0		1	11
1407	JOUR		6	2018	1876-2883	843-853	Effect of combined bifidobacteria supplementation and resistance training on cognitive function, body composition and bowel habits of healthy elderly subjects	Benef Microbes	Effect of combined bifidobacteria supplementation and resistance training on cognitive function, body composition and bowel habits of healthy elderly subjects		9	4958	10.3920/bm2017.0193	Physical exercise exerts favourable effects on brain health and quality of life of the elderly; some of these positive health effects are induced by the modulation of microbiota composition. We therefore conducted a randomised, double blind, placebo-controlled trial that assessed whether a combination of Bifidobacterium spp. supplementation and moderate resistance training improved the cognitive …		['Aged', 'Animals', 'Bifidobacterium/*growth & development', 'Body Composition', 'Cognition', 'Defecation', '*Dietary Supplements', 'Double-Blind Method', 'Female', '*Healthy Volunteers', 'Humans', 'Male', 'Placebos/administration & dosage', 'Probiotics/*administration & dosage', '*Resistance Training', 'Treatment Outcome', 'bowel habits', 'brain health', 'probiotics', 'resistance training']	eng		['1876-2891', 'Inoue, T', 'Kobayashi, Y', 'Mori, N', 'Sakagawa, M', 'Xiao, J-Z', 'Moritani, T', 'Sakane, N', 'Nagai, N', 'Journal Article', 'Randomized Controlled Trial', 'Netherlands', '2018/09/11', 'Benef Microbes. 2018 Dec 7;9(6):843-853. 直接下载-> 10.3920/BM2017.0193. Epub 2018 Sep 10.']	30198326	NLM			['Inoue, T.', 'Kobayashi, Y.', 'Mori, N.', 'Sakagawa, M.', 'Xiao, J. Z.', 'Moritani, T.', 'Sakane, N.', 'Nagai, N.']	1 School of Human Science and Environment, University of Hyogo, Hyogo 6700092, Japan. 2 Next Generation Science Institute, Morinaga Milk Industry Co., Ltd., Kanagawa 2528583, Japan. 3 Kyoto Sangyo University, Kyoto 6038555, Japan. 4 Division of Preventive Medicine, Clinical Research Institute for Endocrine and Metabolic Disease, National Hospital Organization, Kyoto Medical Center, Kyoto 6128555,…	Dec 7						20180910										0		1	12
1946	JOUR		10	2024	1715-5312	1377-1386	Impact of probiotic supplementation on exercise endurance among nonelite athletes: a randomized, placebo-controlled, double-blind, clinical trial	Appl Physiol Nutr Metab	Impact of probiotic supplementation on exercise endurance among nonelite athletes: a randomized, placebo-controlled, double-blind, clinical trial		49	4923	10.1139/apnm-2024-0142	This randomized, placebo-controlled, double-blind, parallel trial investigated whether generally healthy adult, nonelite runners would have a greater time-to-exhaustion during submaximal treadmill running with probiotic versus placebo supplementation. It was hypothesized that the probiotic would impact training progression by reducing gastrointestinal (GI) and cold/flu symptoms. Participants who …		['Humans', 'Double-Blind Method', '*Probiotics/administration & dosage', 'Adult', 'Male', 'Female', '*Physical Endurance', 'Young Adult', 'Running/physiology', 'Dietary Supplements', 'Athletes', 'Lactobacillus helveticus', 'Oxygen Consumption', 'ergogenic', 'nonelite athletes', 'performance', 'probiotics', 'running']	eng		['1715-5320', 'McDermott, Caitlin E', 'Orcid: 0000-0001-6706-4939', 'Judkins, Taylor C', 'Vincent, Heather K', 'Culpepper, Tyler', 'Colee, James', 'Nieves, Carmelo Jr', 'Mathews, Anne E', 'Langkamp-Henken, Bobbi', 'Orcid: 0000-0002-8429-0011', 'Journal Article', 'Randomized Controlled Trial', 'Canada', '2024/07/17', 'Appl Physiol Nutr Metab. 2024 Oct 1;49(10):1377-1386. 直接下载-> 10.1139/apnm-2024-0…	39018571	NLM			['McDermott, C. E.', 'Judkins, T. C.', 'Vincent, H. K.', 'Culpepper, T.', 'Colee, J.', 'Nieves, C., Jr.', 'Mathews, A. E.', 'Langkamp-Henken, B.']	Food Science and Human Nutrition Department, University of Florida, 572 Newell Drive, Gainesville, FL 32611, USA. UF Health Sports Performance Center, Department of Physical Medicine and Rehabilitation, University of Florida, 3450 Hull Road, Gainesville, FL 32611, USA. Department of Medicine, University of Florida, PO Box 100277, Gainesville, FL 32610, USA. Institute of Food and Agricultural Stat…	Oct 1						20240717					The authors have no conflict of interest to report.					0		1	13
2577	JOUR		1	2021	1550-2783	36	The effect of probiotic supplementation on performance, inflammatory markers and gastro-intestinal symptoms in elite road cyclists	J Int Soc Sports Nutr	The effect of probiotic supplementation on performance, inflammatory markers and gastro-intestinal symptoms in elite road cyclists		18	4937	10.1186/s12970-021-00432-6	BACKGROUND: Elite athletes may suffer from impaired immune function and gastro-intestinal (GI) symptoms, which may affect their health and may impede their performance. These symptoms may be reduced by multi-strain probiotic supplementation. Therefore, the aim of the current study is to examine the effects of probiotic supplementation on aerobic fitness characteristics, inflammatory markers and i…		['Adult', 'Athletic Performance/*physiology', 'Bicycling/*physiology', 'Biomarkers/blood', 'C-Reactive Protein/metabolism', '*Dietary Supplements', 'Double-Blind Method', 'Gastrointestinal Diseases/physiopathology/*prevention & control', 'Humans', 'Inflammation/physiopathology/*prevention & control', 'Interleukin-6/blood', 'Male', 'Muscle Fatigue', 'Oxygen Consumption', 'Physical Conditioning, Hu…	eng		['1550-2783', 'Schreiber, Chen', 'Tamir, Snait', 'Golan, Ron', 'Weinstein, Ayelet', 'Weinstein, Yitzhak', 'Altman Health Research Institute, Israel/Altman Health Research Institute, Israel/', 'Tel Hai Academic College Research fund/Tel Hai Academic College Research fund/', 'Journal Article', 'Randomized Controlled Trial', 'United States', '2021/05/19', 'J Int Soc Sports Nutr. 2021 May 17;18(1):36…	34001168	NLM			['Schreiber, C.', 'Tamir, S.', 'Golan, R.', 'Weinstein, A.', 'Weinstein, Y.']	Department of Nutritional Sciences, Faculty of Science and Technology, Tel Hai Academic College , 1220800, Tel Hai, Israel. Ziv Medical Center, Zefat, Israel. Department of Nutritional Sciences, Faculty of Science and Technology, Tel Hai Academic College , 1220800, Tel Hai, Israel. itzw@wincol.ac.il.	May 17						20210517		PMC8127283			The authors report no conflict of interest.					0		1	14
2578	JOUR	Scopus	1	2021			The effect of probiotic supplementation on performance, inflammatory markers and gastro‐intestinal symptoms in elite road cyclists	Journal of the International Society of Sports Nutrition	The effect of probiotic supplementation on performance, inflammatory markers and gastro‐intestinal symptoms in elite road cyclists	https://www.scopus.com/inward/record.uri?eid=2-s2.0-85106005025&doi=10.1186%2fs12970-021-00432-6&partnerID=40&md5=5bb446b0a0c607337a94aae7dd3609f1	18	5110	10.1186/s12970-021-00432-6	Background: Elite athletes may suffer from impaired immune function and gastro-intestinal (GI) symptoms, which may affect their health and may impede their performance. These symptoms may be reduced by multi-strain probiotic supplementation. Therefore, the aim of the current study is to examine the effects of probiotic supplementation on aerobic fitness characteristics, inflammatory markers and i…		['Cycling performance', 'Cyclists', 'Gastrointestinal integrity', 'Gastrointestinal symptoms', 'Probiotic supplementation', 'Probiotics', 'Adult', 'Athletic Performance', 'Bicycling', 'Biomarkers', 'C-Reactive Protein', 'Dietary Supplements', 'Double-Blind Method', 'Gastrointestinal Diseases', 'Humans', 'Inflammation', 'Interleukin-6', 'Male', 'Muscle Fatigue', 'Oxygen Consumption', 'Physical Con…		Article	['Export Date: 27 June 2025; Cited By: 32']					['Schreiber, C.', 'Tamir, S.', 'Golan, R.', 'Weinstein, A.', 'Weinstein, Y.']			36															0		1	15
1939	JOUR		19	2022	1661-7827 (Print) 1660-4601		Does Multi-Strain Probiotic Supplementation Impact the Effort Capacity of Competitive Road Cyclists?	Int J Environ Res Public Health	Does Multi-Strain Probiotic Supplementation Impact the Effort Capacity of Competitive Road Cyclists?		19	4936	10.3390/ijerph191912205	(1) Background: The aim of this study was to assess the impact of multi-strain probiotic supplementation on the physical capacity and selected health indicators related to the exercise capacity of competitive road cyclists such as body composition, markers of intestinal permeability, pro- and anti-inflammatory markers, and anti-/pro-oxidant potential. (2) Methods: The group comprised 26 competiti…		['Adolescent', 'Adult', 'Bicycling/physiology', 'Exercise Test/methods', 'Humans', 'Interleukin-10', 'Interleukin-6', 'Oxygen', '*Oxygen Consumption/physiology', '*Probiotics', 'Reactive Oxygen Species', 'Tumor Necrosis Factor-alpha', 'Young Adult', 'athletes', 'health', 'performance', 'probiotics', 'sport']	eng		['1660-4601', 'Mazur-Kurach, Paulina', 'Orcid: 0000-0003-4745-0423', 'Frączek, Barbara', 'Orcid: 0000-0002-5673-6135', 'Klimek, Andrzej T', 'Orcid: 0000-0001-9351-7727', 'Journal Article', 'Randomized Controlled Trial', 'Switzerland', '2022/10/15', 'Int J Environ Res Public Health. 2022 Sep 26;19(19):12205. 直接下载-> 10.3390/ijerph191912205.']	36231510	NLM			['Mazur-Kurach, P.', 'Frączek, B.', 'Klimek, A. T.']	Department of Physical Education and Sport, Institute of Biomedical Sciences, Faculty of Sports Medicine and Human Nutrition, University of Physical Education, Jana Pawła II 78, 31-571 Kraków, Poland. Department of Physical Education and Sport, Institute of Biomedical Sciences, Faculty of Physiology and Biochemistry, University of Physical Education, Jana Pawła II 78, 31-571 Kraków, Poland.	Sep 26						20220926		PMC9566127			The authors declare no conflict of interest.					0		1	16
2327	JOUR		4	2020	0193-1849	E504-e513	Probiotic supplementation increases carbohydrate metabolism in trained male cyclists: a randomized, double-blind, placebo-controlled crossover trial	Am J Physiol Endocrinol Metab	Probiotic supplementation increases carbohydrate metabolism in trained male cyclists: a randomized, double-blind, placebo-controlled crossover trial		318	4942	10.1152/ajpendo.00452.2019	We hypothesized that probiotic supplementation (PRO) increases the absorption and oxidation of orally ingested maltodextrin during 2 h endurance cycling, thereby sparing muscle glycogen for a subsequent time trial (simulating a road race). Measurements were made of lipid and carbohydrate oxidation, plasma metabolites and insulin, gastrointestinal (GI) permeability, and subjective symptoms of disc…		['Adult', 'Bicycling/*physiology', 'Carbohydrate Metabolism/*drug effects', 'Cross-Over Studies', 'Dietary Carbohydrates', '*Dietary Supplements', 'Double-Blind Method', 'Exercise', 'Fatty Acids, Nonesterified/blood', 'Glucose/metabolism', 'Glycerol/blood', 'Humans', 'Insulin/blood', 'Lipid Metabolism/drug effects', 'Male', 'Polysaccharides/pharmacokinetics', 'Probiotics/*pharmacology', 'Young Ad…	eng		['1522-1555', 'Pugh, Jamie N', 'Orcid: 0000-0002-5930-4709', 'Wagenmakers, Anton J M', 'Orcid: 0000-0003-1916-3822', 'Doran, Dominic A', 'Fleming, Simon C', 'Fielding, Barbara A', 'Morton, James P', 'Close, Graeme L', 'Journal Article', 'Randomized Controlled Trial', "Research Support, Non-U.S. Gov't", 'United States', '2020/02/19', 'Am J Physiol Endocrinol Metab. 2020 Apr 1;318(4):E504-E513. 直接下…	32069071	NLM			['Pugh, J. N.', 'Wagenmakers, A. J. M.', 'Doran, D. A.', 'Fleming, S. C.', 'Fielding, B. A.', 'Morton, J. P.', 'Close, G. L.']	Research Institute for Sport and Exercise Sciences, Liverpool John Moores University, Liverpool, United Kingdom. Royal Cornwall Hospital, Truro, United Kingdom. Department of Nutritional Sciences, University of Surrey, Guildford, Surrey, United Kingdom.	Apr 1						20200218										0		1	17
76	GEN			2016			The Effect of Probiotic Supplementation on the Incidence of Gastrointestinal (GI) Tract and Upper Respiratory System Symptoms and the Endurance Exercise Performance in Masters Runners and Elite Cyclists		The Effect of Probiotic Supplementation on the Incidence of Gastrointestinal (GI) Tract and Upper Respiratory System Symptoms and the Endurance Exercise Performance in Masters Runners and Elite Cyclists	https://www-embase-com-443.cams.zssgdsb-85176920tsgjnz.com/search/results?subaction=viewrecord&id=LNCT02756221&from=export https://clinicaltrials.gov/study/NCT02756221		5967		Brief Summary The study will evaluate the change in gastrointestinal (GI) flora following probiotic supplementation, and expected to lead to an increase in the intestinal epithelial integrity and to improvement in its health. Concurrently with the reduction in the amount of toxins in the GI tract following an intensive exercise, a lower incidence of symptoms of discomfort will improve the quality…	clinicaltrials.gov	['carbon dioxide', 'placebo', 'probiotic agent', 'lactic acid', 'cycling', 'running', 'flora', 'informed consent', 'gastrointestinal discomfort', 'gastroenteritis', 'incidence', 'viral upper respiratory tract infection', 'fatigue', 'inflammation', 'fitness', 'cyclist', 'runner', 'gene expression', 'feces', 'questionnaire', 'respiratory system', 'exercise', 'food frequency questionnaire', 'venous …	English	Clinical Trial	['LNCT02756221', '2025-05-30']																							0		1	18
2701	JOUR	Scopus	12	2020		1-13	Analysis of the impact of a multi-strain probiotic on body composition and cardiorespiratory fitness in long-distance runners	Nutrients	Analysis of the impact of a multi-strain probiotic on body composition and cardiorespiratory fitness in long-distance runners	https://www.scopus.com/inward/record.uri?eid=2-s2.0-85097367454&doi=10.3390%2fnu12123758&partnerID=40&md5=22ac337ef2688d7a0f27268cc28f4492	12	5209	10.3390/nu12123758	Use of probiotic supplements, the benefits of which have not been proven in sportspeople, is becoming more widespread among runners. The aim of this study was to evaluate the effect of a multi-strain probiotic on body composition, cardiorespiratory fitness and inflammation in the body. The randomised, double-blind study included 66 long-distance runners. The intervention factor was a multi-strain…		['Body composition', 'Cardiorespiratory fitness', 'Inflammation', 'Long-distance running', 'Probiotics', 'Adipose Tissue', 'Adult', 'Double-Blind Method', 'Female', 'Humans', 'Male', 'Middle Aged', 'Muscle, Skeletal', 'Oxygen Consumption', 'Running', 'Sex Factors', 'Young Adult', 'probiotic agent', 'tumor necrosis factor', 'anthropometric parameters', 'Article', 'body fat', 'controlled study', 'd…		Article	['Export Date: 27 June 2025; Cited By: 19']					['Smarkusz-Zarzecka, J.', 'Ostrowska, L.', 'Leszczyńska, J.', 'Orywal, K.', 'Cwalina, U.', 'Pogodziński, D.']			3758															0		1	19
2647	JOUR		1	2014	1439-6319	93-103	Effects of probiotics supplementation on gastrointestinal permeability, inflammation and exercise performance in the heat	Eur J Appl Physiol	Effects of probiotics supplementation on gastrointestinal permeability, inflammation and exercise performance in the heat		114	4951	10.1007/s00421-013-2748-y	PURPOSE: This study aimed to investigate the effects of multi-strain probiotics supplementation on gastrointestinal permeability, systemic markers of inflammation and running performance when exercising in the heat. METHODS: Ten male runners were randomized to 4 weeks of daily supplementation with a probiotics capsule (45 billion CFU of Lactobacillus, Bifidobacterium and Streptococcus strains) or…		['Adult', 'Cross-Over Studies', 'Cytokines/blood', 'Double-Blind Method', 'Exercise Tolerance/*drug effects', 'Gastrointestinal Tract/*drug effects', '*Hot Temperature', 'Humans', 'Inflammation/blood/prevention & control', 'Intestinal Absorption/*drug effects', 'Male', 'Probiotics/*pharmacology/therapeutic use', '*Running']	eng		['1439-6327', 'Shing, Cecilia M', 'Peake, Jonathan M', 'Lim, Chin Leong', 'Briskey, David', 'Walsh, Neil P', 'Fortes, Matthew B', 'Ahuja, Kiran D K', 'Vitetta, Luis', 'Journal Article', 'Randomized Controlled Trial', "Research Support, Non-U.S. Gov't", 'Germany', '2013/10/24', 'Eur J Appl Physiol. 2014 Jan;114(1):93-103. 直接下载-> 10.1007/s00421-013-2748-y. Epub 2013 Oct 23.']	24150782	NLM			['Shing, C. M.', 'Peake, J. M.', 'Lim, C. L.', 'Briskey, D.', 'Walsh, N. P.', 'Fortes, M. B.', 'Ahuja, K. D.', 'Vitetta, L.']	Sport Performance Optimisation Research Team, School of Human Life Sciences, University of Tasmania, Locked Bag 1320, Launceston, TAS, 7250, Australia, Cecilia.Shing@utas.edu.au.	Jan						20131023										0		1	20
2648	JOUR	Scopus	1	2014		93-103	Effects of probiotics supplementation on gastrointestinal permeability, inflammation and exercise performance in the heat	European Journal of Applied Physiology	Effects of probiotics supplementation on gastrointestinal permeability, inflammation and exercise performance in the heat	https://www.scopus.com/inward/record.uri?eid=2-s2.0-84892670503&doi=10.1007%2fs00421-013-2748-y&partnerID=40&md5=7990c5b7cf06e96e3aa871f7fdbacdd1	114	5295	10.1007/s00421-013-2748-y	Purpose: This study aimed to investigate the effects of multi-strain probiotics supplementation on gastrointestinal permeability, systemic markers of inflammation and running performance when exercising in the heat. Methods: Ten male runners were randomized to 4 weeks of daily supplementation with a probiotics capsule (45 billion CFU of Lactobacillus, Bifidobacterium and Streptococcus strains) or…		['Gastrointestinal integrity', 'Gastrointestinal tract', 'Heat stress', 'Inflammation', 'Lipopolysaccharide', 'Probiotics', 'Running', 'Adult', 'Cross-Over Studies', 'Cytokines', 'Double-Blind Method', 'Exercise Tolerance', 'Hot Temperature', 'Humans', 'Intestinal Absorption', 'Male', 'cytokine', 'probiotic agent', 'article', 'blood', 'controlled clinical trial', 'controlled study', 'crossover pr…		Article	['Export Date: 27 June 2025; Cited By: 166']					['Shing, C. M.', 'Peake, J. M.', 'Lim, C. L.', 'Briskey, D.', 'Walsh, N. P.', 'Fortes, M. B.', 'Ahuja, K. D. K.', 'Vitetta, L.']																		0		1	21
301	GEN			2025			Effect of Lactobacillus Plantarum GKK1 Supplementation on Anti-fatigue Health Effects		Effect of Lactobacillus Plantarum GKK1 Supplementation on Anti-fatigue Health Effects	https://www-embase-com-443.cams.zssgdsb-85176920tsgjnz.com/search/results?subaction=viewrecord&id=LNCT06893549&from=export https://clinicaltrials.gov/study/NCT06893549		5826		Brief Summary Title: Effect of Lactobacillus plantarum GKK1 Supplementation on Anti-Fatigue Health Effects: A Randomized, Double-Blind, Placebo-Controlled Trial This study aims to investigate the effects of Lactobacillus plantarum GKK1 supplementation on fatigue reduction and physical performance enhancement in healthy adults. Probiotics are known to modulate gut microbiota and may influence exer…	clinicaltrials.gov	['stress hormone', 'explosive', 'biochemical marker', 'catecholamine', 'biological marker', 'hydrocortisone', 'placebo', 'probiotic agent', 'testosterone', 'intestine flora', 'Lactobacillus plantarum', 'normal human', 'muscle injury', 'muscle fatigue', 'fatigue', 'inflammation', 'colony forming unit', 'athletic performance', 'avoidance behavior', 'exercise', 'simulation', 'Taiwan', 'sport nutriti…	English	Clinical Trial	['LNCT06893549', '2025-06-09']																							0		1	22
1729	JOUR		7	2024	1715-5312	890-903	Safety and efficacy of a probiotic cocktail containing P. acidilactici and L. plantarum for gastrointestinal discomfort in endurance runners: randomized double-blinded crossover clinical trial	Appl Physiol Nutr Metab	Safety and efficacy of a probiotic cocktail containing P. acidilactici and L. plantarum for gastrointestinal discomfort in endurance runners: randomized double-blinded crossover clinical trial		49	4928	10.1139/apnm-2023-0449	Probiotics are increasingly used to treat conditions associated with gastrointestinal injury and permeability, including exercise-induced gastrointestinal discomfort. This study assessed safety and efficacy of a probiotic in altering the intestinal milieu and mitigating gastrointestinal symptoms (GIS) in endurance runners. In a double blind, crossover study, 16 runners were randomized to 4 weeks …		['Humans', '*Probiotics/administration & dosage', 'Double-Blind Method', '*Lactobacillus plantarum', '*Cross-Over Studies', 'Male', 'Adult', '*Running/physiology', '*Physical Endurance', 'Female', '*Pediococcus acidilactici', 'Gastrointestinal Microbiome', 'Gastrointestinal Diseases', 'Haptoglobins', 'Middle Aged', 'Protein Precursors/blood', 'Permeability', 'Cytokines/blood', 'Young Adult', 'Asp…	eng		['1715-5320', 'Lennon, Sarah', 'Lackie, Thomas', 'Miltko, Adriana', 'Kearns, Zoey C', 'Orcid: 0009-0000-9711-8600', 'Paquette, Maxime R', 'Orcid: 0000-0002-6671-4570', 'Bloomer, Richard J', 'Wang, Anyou', 'Orcid: 0000-0002-4981-3606', 'van der Merwe, Marie', 'Orcid: 0000-0001-5683-4790', 'Journal Article', 'Randomized Controlled Trial', 'Canada', '2024/03/01', 'Appl Physiol Nutr Metab. 2024 Jul 1…	38427981	NLM			['Lennon, S.', 'Lackie, T.', 'Miltko, A.', 'Kearns, Z. C.', 'Paquette, M. R.', 'Bloomer, R. J.', 'Wang, A.', 'van der Merwe, M.']	Center for Nutraceuticals and Dietary Supplement Research, College of Health Sciences, University of Memphis, Memphis, TN, USA. RINGGOLD: 5415 Harry Feinstone Center for Genomic Research, University of Memphis, Memphis, TN 38152, USA.	Jul 1						20240301					The authors declare there are no competing interest.					0		1	23
1730	JOUR		7	2024	1715-5312	890-903	Safety and efficacy of a probiotic cocktail containing P. <i>acidilactici</i> and L. <i>plantarum </i>for gastrointestinal discomfort in endurance runners: randomized double-blinded crossover clinical trial	Applied Physiology Nutrition and Metabolism	Safety and efficacy of a probiotic cocktail containing P. <i>acidilactici</i> and L. <i>plantarum </i>for gastrointestinal discomfort in endurance runners: randomized double-blinded crossover clinical trial	<Go to ISI>://WOS:001200705300001	49	5770	10.1139/apnm-2023-0449	Probiotics are increasingly used to treat conditions associated with gastrointestinal injury and permeability, including exercise -induced gastrointestinal discomfort. This study assessed safety and efficacy of a probiotic in altering the intestinal milieu and mitigating gastrointestinal symptoms (GIS) in endurance runners. In a double blind, crossover study, 16 runners were randomized to 4 weeks…					['Times Cited: 3', 'Lennon, Sarah/JDD-0745-2023; Kearns, Zoey/; Wang, Anyou/L-5574-2014', 'Kearns, Zoey/0009-0000-9711-8600; Wang, Anyou/0000-0002-4981-3606', '0', '3', '1715-5320']	WOS:001200705300001				['Lennon, Sarah', 'Lackie, Thomas', 'Miltko, Adriana', 'Kearns, Zoey C.', 'Paquette, Maxime R.', 'Bloomer, Richard J.', 'Wang, Anyou', 'van der Merwe, Marie']	Univ Memphis, Coll Hlth Sci, Ctr Nutraceut & Dietary Supplement Res, Memphis, TN 38152 USA Univ Memphis, Harry Feinstone Ctr Genom Res, Memphis, TN 38152 USA	Jul																0		1	24
283	GEN			2024			Effects of Probiotic Supplementation on Sport Performance and Gut Damage in Females CrossFit Athletes		Effects of Probiotic Supplementation on Sport Performance and Gut Damage in Females CrossFit Athletes	https://www-embase-com-443.cams.zssgdsb-85176920tsgjnz.com/search/results?subaction=viewrecord&id=LNCT06220110&from=export https://clinicaltrials.gov/study/NCT06220110		5863		Brief Summary This study will be performed with the aim to evaluate the effects of probiotic supplementation on sport performance and gut damage. Participants will be divided into two groups, placebo and experimental group. With the purpose to assess the effects of probiotics on the gut damage, a strenuous exercise session will be performed, and then blood samples will be taken to observe the var…	clinicaltrials.gov	['alcohol', 'glucose', 'placebo', 'probiotic agent', 'intestine flora', 'Lactobacillus plantarum', 'intestine injury', 'female', 'athlete', 'cigarette', 'colony forming unit', 'exercise', 'athletic performance', 'intestine', 'supplementation', 'blood sampling', 'clinical trial', 'human', 'double blind procedure', 'controlled study', 'adult', 'randomized controlled trial', 'young adult', 'crossove…	English	Clinical Trial	['LNCT06220110', '2025-06-04']																							0		1	25
241	GEN			2023			Evaluation of the Impact of a Probiotic-based Formula on Digestive Symptoms, General Symptoms and Mood in Ultra Runners		Evaluation of the Impact of a Probiotic-based Formula on Digestive Symptoms, General Symptoms and Mood in Ultra Runners	https://www-embase-com-443.cams.zssgdsb-85176920tsgjnz.com/search/results?subaction=viewrecord&id=LNCT06193096&from=export https://clinicaltrials.gov/study/NCT06193096		5867		Brief Summary Randomized, prospective, double-blind, placebo-controlled study in ultramarathon runners to evaluate the effects of suplementation with i3.1 probiotic formulation on the relief of common digestive symptoms associated to intense physical exercise. Secondary study outcomes aim to evaluate the effect of the probiotic formulation on fatigue, discomfort and muscle pain, as well as anxiet…	clinicaltrials.gov	['placebo', 'probiotic agent', 'geographic information system', 'Pediococcus acidilactici', 'gastrointestinal discomfort', 'myalgia', 'fatigue', 'marathon runner', 'runner', 'follow up', 'double blind procedure', 'endurance', 'exercise', 'anxiety', 'questionnaire', 'controlled study', 'mood', 'gastrointestinal symptom rating scale', 'clinical trial', 'human', 'adult', 'randomized controlled trial…	English	Clinical Trial	['LNCT06193096', '2025-06-04']																							0		1	26
222	GEN			2022			Effects of Probiotic Supplementation on Sport Performance and Gut Damage in CrossFit		Effects of Probiotic Supplementation on Sport Performance and Gut Damage in CrossFit	https://www-embase-com-443.cams.zssgdsb-85176920tsgjnz.com/search/results?subaction=viewrecord&id=LNCT05350176&from=export https://clinicaltrials.gov/study/NCT05350176		5910		Brief Summary This study will be performed with the aim to evaluate the effects of probiotic supplementation on sport performance and gut damage. Participants will be divided into two groups, placebo and experimental group. With the purpose to assess the effects of probiotics on the gut damage, a strenuous exercise session will be performed, and then blood samples will be taken to observe the var…	clinicaltrials.gov	['alcohol', 'glucose', 'placebo', 'probiotic agent', 'intestine flora', 'Lactobacillus plantarum', 'intestine injury', 'cigarette', 'colony forming unit', 'exercise', 'athletic performance', 'intestine', 'supplementation', 'blood sampling', 'clinical trial', 'human', 'controlled study', 'adult', 'randomized controlled trial', 'double blind procedure', 'young adult', 'crossover procedure', 'normal…	English	Clinical Trial	['LNCT05350176', '2025-05-08']																							0		1	27
2526	JOUR	Ovid MEDLINE(R) PubMed-not-MEDLINE <June 27, 2025>	2	2025	2411-5142		Lactobacillus plantarum Supplementation on Sport Performance, Biomarkers of Intestinal Damage, and Oxidative Stress in Recreational Athletes	Journal of functional morphology and kinesiology	Lactobacillus plantarum Supplementation on Sport Performance, Biomarkers of Intestinal Damage, and Oxidative Stress in Recreational Athletes	http://ovidsp.ovid.com/ovidweb.cgi?T=JS&PAGE=reference&D=pmnm&NEWS=N&AN=40566427	10	9161	https://dx.doi.org/10.3390/jfmk10020131	Background: In recent years, interest in probiotic supplementation has increased among athletes due to its potential benefits on sports performance. Thus, the aim of this trial was to investigate Lactobacillus plantarum's effects on sports performance, intestinal damage, and oxidative stress biomarkers. Methods: Twenty-two physically active participants, nine females and thirteen males (age: 32.8…					[]					['Santibanez-Gutierrez, Asier', 'Fernandez-Landa, Julen', 'Busto, Natalia', 'Todorovic, Nikola', 'Calleja-Gonzalez, Julio', 'Mielgo-Ayuso, Juan']						Santibanez-Gutierrez, Asier. Department of Physical Education and Sports, Faculty of Education and Sport, University of the Basque Country (UPV/EHU), 01007 Vitoria, Spain. Santibanez-Gutierrez, Asier. Applied Bioenergetics Lab, Faculty of Sport and Physical Education, University of Novi Sad, 21000 Novi Sad, Serbia. Fernandez-Landa, Julen. Department of Physical Education and Sports, Faculty of Ed…	20250415//											0		1	28
1426	JOUR		10	2016	2072-6643		Probiotic <i>Streptococcus thermophilus</i> FP4 and <i>Bifidobacterium breve</i> BR03 Supplementation Attenuates Performance and Range-of-Motion Decrements Following Muscle Damaging Exercise	Nutrients	Probiotic <i>Streptococcus thermophilus</i> FP4 and <i>Bifidobacterium breve</i> BR03 Supplementation Attenuates Performance and Range-of-Motion Decrements Following Muscle Damaging Exercise	<Go to ISI>://WOS:000388665300059	8	5430	10.3390/nu8100642	Probiotics have immunomodulatory effects. However, little is known about the potential benefit of probiotics on the inflammation subsequent to strenuous exercise. In a double-blind, randomized, placebo controlled, crossover design separated by a 21-day washout, 15 healthy resistance-trained men ingested an encapsulated probiotic Streptococcus (S.) thermophilus FP4 and Bifidobacterium (B.) breve B…					['Times Cited: 62', '0', '67']	WOS:000388665300059				['Jager, Ralf', 'Purpura, Martin', 'Stone, Jason D.', 'Turner, Stephanie M.', 'Anzalone, Anthony J.', 'Eimerbrink, Micah J.', 'Pane, Marco', 'Amoruso, Angela', 'Rowlands, David S.', 'Oliver, Jonathan M.']	Increnovo LLC, 2138 E Lafayette Pl, Milwaukee, WI 53202 USA Texas Christian Univ, Exercise & Sport Performance Lab, Dept Kinesiol, POB 297730, Ft Worth, TX 76129 USA R&D Bioloab, Via E Mattei 3, I-28100 Novara, Italy Massey Univ, Sch Sport & Exercise, 63 Wallace St, Wellington 6021, New Zealand	Oct	642															0		1	29
218	GEN			2022			Investigating a Novel Multi-strain Probiotic Supplement on Indices of Exercise Performance and Recovery		Investigating a Novel Multi-strain Probiotic Supplement on Indices of Exercise Performance and Recovery	https://www-embase-com-443.cams.zssgdsb-85176920tsgjnz.com/search/results?subaction=viewrecord&id=LNCT05588674&from=export https://clinicaltrials.gov/study/NCT05588674		5904		Brief Summary This project will involve administering a multi-strain probiotic supplement to investigate the capacity to improve exercise performance and/or recovery. This will be done by assessing physiological measures (e.g. performance and muscle soreness), biochemical measures (e.g. oxidative stress and inflammation), and microbial diversity (i.e. associations with bacteria present in the gut…	clinicaltrials.gov	['oxygen', 'carbon dioxide', 'placebo', 'probiotic agent', 'cycling', 'workload', 'running', 'jogging', 'weight lifting', 'protocol', 'soreness', 'delayed onset muscle soreness', 'muscle soreness', 'myalgia', 'inflammation', 'male', 'female', 'algometer', 'blood pressure', 'pulse wave', 'warm up', 'questionnaire', 'heart rate', 'expired air', 'steady state', 'exercise', 'body fat', 'food frequenc…	English	Clinical Trial	['LNCT05588674', '2025-05-05']																							0		1	30
280	GEN			2024			Use of GI BIOTICS 100B UFC to Improve Intestinal Health and Sports Performance in Older Adults		Use of GI BIOTICS 100B UFC to Improve Intestinal Health and Sports Performance in Older Adults	https://www-embase-com-443.cams.zssgdsb-85176920tsgjnz.com/search/results?subaction=viewrecord&id=LNCT06396728&from=export https://clinicaltrials.gov/study/NCT06396728		5857		Brief Summary Type of study: Clinical Trial. Main objective: To study the effect of daily consumption of the probiotic (GI BIOTICS 100B UFC) on intestinal inflammatory markers, intestinal microbiota, intestinal health, body composition and sports performance in older adults for 8 weeks. Participant Population/Health Conditions: The study will involve 44 sedentary men with a body mass index \> 25 …	clinicaltrials.gov	['antibiotic agent', 'placebo', 'probiotic agent', 'running', 'microflora', 'intestine flora', 'mouse', 'exhaustion', 'inflammation', 'enteritis', 'athlete', 'adult', 'male', 'dynamometer', 'body fat percentage', 'feces', 'athletic performance', 'body mass', 'metabolite', 'exercise', 'intestine mucosa permeability', 'intestine', 'digestion', 'hand grip', 'digestive system', 'body composition', 'p…	English	Clinical Trial	['LNCT06396728', '2025-05-05']																							0		1	31
172	GEN			2020			Impact of Probiotic Supplementation on Exercise Endurance Among Non-elite Athletes: A Randomized, Placebo-controlled, Double-blind, Clinical Trial		Impact of Probiotic Supplementation on Exercise Endurance Among Non-elite Athletes: A Randomized, Placebo-controlled, Double-blind, Clinical Trial	https://www-embase-com-443.cams.zssgdsb-85176920tsgjnz.com/search/results?subaction=viewrecord&id=LNCT04588142&from=export https://clinicaltrials.gov/study/NCT04588142		5929		Brief Summary The aim of this trial is to evaluate the effects of 6-week administration of probiotics on running performance among non-elite athletes. It is hypothesized that participants receiving probiotics may improve their running performance at an endurance test compared to their placebo-receiving counterparts. Detailed Description Participants recruited from the university community in the …	clinicaltrials.gov	['glucose', 'placebo', 'probiotic agent', 'lactic acid', 'informed consent', 'running', 'influenza', 'exhaustion', 'muscle soreness', 'common cold symptom', 'fitness', 'elite athlete', 'wearable device', 'questionnaire', 'saliva', 'physical activity', 'motivation', 'energy expenditure', 'meal', 'maximal oxygen uptake', 'sleep pattern', 'double blind procedure', 'endurance', 'body composition', 'i…	English	Clinical Trial	['LNCT04588142', '2025-05-13']																							0		1	32
1947	JOUR	Academic Search Complete	1	2022	1745-6215	1-12	Impact of probiotic supplementation on exercise endurance among non-elite athletes: study protocol for a randomized, placebo-controlled, double-blind, clinical trial	Trials	Impact of probiotic supplementation on exercise endurance among non-elite athletes: study protocol for a randomized, placebo-controlled, double-blind, clinical trial	https://research.ebsco.com/linkprocessor/plink?id=fa431040-4c50-3227-9f58-397fd1b5b9f2	23	4895	10.1186/s13063-022-06552-x	&lt;bold&gt;Background: &lt;/bold&gt;Some probiotics appear to improve athletic performance, endurance, and recovery after intense exercise. Other formulations may provide performance-related benefits via immune and gastrointestinal functions in athletic individuals. However, few formulations have been studied for both types of effects among non-elite athletes. The primary objective of this study…			eng		[]	158205345	EBSCOhost			['McDermott, Caitlin E.', 'Vincent, Heather K.', 'Mathews, Anne E.', 'Cautela, Brunella Gonzalez', 'Sandoval, Mariana', 'Tremblay, Annie', 'Langkamp-Henken, Bobbi']																		0		1	33
1717	JOUR		12	2024	2072-6643		Efficacy of Lactococcus lactis subsp. lactis LY-66 and Lactobacillus plantarum PL-02 in Enhancing Explosive Strength and Endurance: A Randomized, Double-Blinded Clinical Trial	Nutrients	Efficacy of Lactococcus lactis subsp. lactis LY-66 and Lactobacillus plantarum PL-02 in Enhancing Explosive Strength and Endurance: A Randomized, Double-Blinded Clinical Trial		16	4916	10.3390/nu16121921	Probiotics are posited to enhance exercise performance by influencing muscle protein synthesis, augmenting glycogen storage, and reducing inflammation. This double-blind study randomized 88 participants to receive a six-week intervention with either a placebo, Lactococcus lactis subsp. lactis LY-66, Lactobacillus plantarum PL-02, or a combination of both strains, combined with a structured exerci…		['Humans', '*Probiotics/administration & dosage', 'Double-Blind Method', '*Lactobacillus plantarum', 'Male', '*Lactococcus lactis', '*Gastrointestinal Microbiome', '*Muscle Strength', '*Physical Endurance/physiology', 'Female', 'Adult', 'Young Adult', 'Oxygen Consumption', 'Muscle, Skeletal/physiology', 'Exercise/physiology', 'Lactobacillus plantarum PL-02', 'Lactococcus lactis subsp. lactis LY-6…	eng		['2072-6643', 'Lee, Mon-Chien', 'Hsu, Yi-Ju', 'Chen, Mu-Tsung', 'Kuo, Yi-Wei', 'Orcid: 0000-0001-5107-426x', 'Lin, Jia-Hung', 'Orcid: 0000-0003-3386-6313', 'Hsu, Yu-Chieh', 'Orcid: 0000-0003-3714-4262', 'Huang, Yen-Yu', 'Orcid: 0000-0003-3661-1949', 'Li, Ching-Min', 'Tsai, Shin-Yu', 'Hsia, Ko-Chiang', 'Ho, Hsieh-Hsun', 'Huang, Chi-Chang', 'Orcid: 0000-0003-1446-6787', 'NTSU No.1101090/University-…	38931275	NLM			['Lee, M. C.', 'Hsu, Y. J.', 'Chen, M. T.', 'Kuo, Y. W.', 'Lin, J. H.', 'Hsu, Y. C.', 'Huang, Y. Y.', 'Li, C. M.', 'Tsai, S. Y.', 'Hsia, K. C.', 'Ho, H. H.', 'Huang, C. C.']	Graduate Institute of Sports Science, National Taiwan Sport University, Taoyuan 333325, Taiwan. Center for General Education, Taipei Medical University, Taipei 110301, Taiwan. Committee on General Studies, Shih Chien University, Taipei City 104, Taiwan. Functional R&D Department, Research and Design Center, Glac Biotech Co., Ltd., Tainan City 744, Taiwan. Research Product Department, Research and…	Jun 18						20240618		PMC11206817			Authors Yi-Wei Kuo, Jia-Hung Lin, Yu-Chieh Hsu, Yen-Yu Huang, Ching-Min Li, Shin-Yu Tsai, Ko-Chiang Hsia and Hsieh-Hsun Ho were employed by the company Glac Biotech Co., Ltd. The remaining authors declare that the research was conducted in the absence of any commercial or financial relationships that could be construed as a potential conflict of interest. The authors declare that they have no kno…					0		1	34
1708	JOUR		12	2024			Efficacy of <i>Lactococcus lactis</i> subsp. <i>lactis</i> LY-66 and <i>Lactobacillus plantarum</i> PL-02 in Enhancing Explosive Strength and Endurance: A Randomized, Double-Blinded Clinical Trial	Nutrients	Efficacy of <i>Lactococcus lactis</i> subsp. <i>lactis</i> LY-66 and <i>Lactobacillus plantarum</i> PL-02 in Enhancing Explosive Strength and Endurance: A Randomized, Double-Blinded Clinical Trial	<Go to ISI>://WOS:001257292300001	16	5476	10.3390/nu16121921	Probiotics are posited to enhance exercise performance by influencing muscle protein synthesis, augmenting glycogen storage, and reducing inflammation. This double-blind study randomized 88 participants to receive a six-week intervention with either a placebo, Lactococcus lactis subsp. lactis LY-66, Lactobacillus plantarum PL-02, or a combination of both strains, combined with a structured exerci…					['Times Cited: 3', 'Huang, Chi-Chang/A-3280-2013; Huang, Yen-Yu/LMN-6164-2024; Lin, Jia-Hung/; Huang, Chi-Chang/; Hsu, Yu Chieh/', 'Lin, Jia-Hung/0000-0003-3386-6313; Huang, Chi-Chang/0000-0003-1446-6787; Hsu, Yu Chieh/0000-0003-3714-4262', '0', '3', '2072-6643']	WOS:001257292300001				['Lee, Mon-Chien', 'Hsu, Yi-Ju', 'Chen, Mu-Tsung', 'Kuo, Yi-Wei', 'Lin, Jia-Hung', 'Hsu, Yu-Chieh', 'Huang, Yen-Yu', 'Li, Ching-Min', 'Tsai, Shin-Yu', 'Hsia, Ko-Chiang', 'Ho, Hsieh-Hsun', 'Huang, Chi-Chang']	Natl Taiwan Sport Univ, Grad Inst Sports Sci, Taoyuan, Taiwan Taipei Med Univ, Ctr Gen Educ, Taipei 110301, Taiwan Shih Chien Univ, Comm Gen Studies, Taipei City 104, Taiwan Glac Biotech Co Ltd, Res & Design Ctr, Funct R&D Dept, Tainan 744, Taiwan Glac Biotech Co Ltd, Res & Design Ctr, Res Prod Dept, Tainan 744, Taiwan Tajen Univ, Pingtung 907101, Taiwan	Jun	1921															0		1	35
1709	JOUR	Ovid MEDLINE(R) <2024>	12	2024	2072-6643		Efficacy of Lactococcus lactis subsp. lactis LY-66 and Lactobacillus plantarum PL-02 in Enhancing Explosive Strength and Endurance: A Randomized, Double-Blinded Clinical Trial	Nutrients	Efficacy of Lactococcus lactis subsp. lactis LY-66 and Lactobacillus plantarum PL-02 in Enhancing Explosive Strength and Endurance: A Randomized, Double-Blinded Clinical Trial	http://ovidsp.ovid.com/ovidweb.cgi?T=JS&PAGE=reference&D=med26&NEWS=N&AN=38931275	16	9185	https://dx.doi.org/10.3390/nu16121921	Probiotics are posited to enhance exercise performance by influencing muscle protein synthesis, augmenting glycogen storage, and reducing inflammation. This double-blind study randomized 88 participants to receive a six-week intervention with either a placebo, Lactococcus lactis subsp. lactis LY-66, Lactobacillus plantarum PL-02, or a combination of both strains, combined with a structured exerci…		['Humans', '*Probiotics/ad [Administration & Dosage]', 'Double-Blind Method', '*Lactobacillus plantarum', 'Male', '*Lactococcus lactis', '*Gastrointestinal Microbiome', '*Muscle Strength', '*Physical Endurance/ph [Physiology]', 'Female', 'Adult', 'Young Adult', 'Oxygen Consumption', 'Muscle, Skeletal/ph [Physiology]', 'Exercise/ph [Physiology]']			[]					['Lee, Mon-Chien', 'Hsu, Yi-Ju', 'Chen, Mu-Tsung', 'Kuo, Yi-Wei', 'Lin, Jia-Hung', 'Hsu, Yu-Chieh', 'Huang, Yen-Yu', 'Li, Ching-Min', 'Tsai, Shin-Yu', 'Hsia, Ko-Chiang', 'Ho, Hsieh-Hsun', 'Huang, Chi-Chang']						Lee, Mon-Chien. Graduate Institute of Sports Science, National Taiwan Sport University, Taoyuan 333325, Taiwan. Lee, Mon-Chien. Center for General Education, Taipei Medical University, Taipei 110301, Taiwan. Hsu, Yi-Ju. Graduate Institute of Sports Science, National Taiwan Sport University, Taoyuan 333325, Taiwan. Chen, Mu-Tsung. Committee on General Studies, Shih Chien University, Taipei City 10…	20240618//											0		1	36
246	GEN			2023			Effects of Lactococcus Lactics Subsp. Lactics, LY-66, Lactobacillus Plantarum, PL-02, and Combination LY-66+PL-02 Improves the Endurance and Explosiveness Exercise Performance on Healthy Human		Effects of Lactococcus Lactics Subsp. Lactics, LY-66, Lactobacillus Plantarum, PL-02, and Combination LY-66+PL-02 Improves the Endurance and Explosiveness Exercise Performance on Healthy Human	https://www-embase-com-443.cams.zssgdsb-85176920tsgjnz.com/search/results?subaction=viewrecord&id=LNCT06092723&from=export https://clinicaltrials.gov/study/NCT06092723		5879		Brief Summary This study may discover that supplementing with probiotics LY-66, PL-02 can promote exercise endurance, explosive power and reduce muscle inflammation index in healthy people. Detailed Description With the rise of people's health awareness and exercise habit in recent years, and the demand for the use of sports health food supplements has also increased. Probiotics are generally rec…	clinicaltrials.gov	['short chain fatty acid', 'placebo', 'probiotic agent', 'feces microflora', 'intestine flora', 'Lactococcus', 'Lactobacillus plantarum', 'Lactococcus lactis subsp. lactis', 'mouse', 'normal human', 'myositis', 'inflammation', 'male', 'athlete', 'female', 'colony forming unit', 'gastrointestinal tract', 'questionnaire', 'hand strength', 'dietary supplement', 'double blind procedure', 'endurance',…	English	Clinical Trial	['LNCT06092723', '2025-06-04']																							0		1	37
2885	JOUR		3	2018			Effects of Probiotic (Bacillus subtilis DE111) Supplementation on Immune Function, Hormonal Status, and Physical Performance in Division I Baseball Players	Sports (Basel, Switzerland)	Effects of Probiotic (Bacillus subtilis DE111) Supplementation on Immune Function, Hormonal Status, and Physical Performance in Division I Baseball Players	<Go to ISI>://MEDLINE:30049931	6	5478	10.3390/sports6030070	We sought to determine the effects of probiotic supplementation (Bacillus subtilis DE111; 1 billion CFU∙d-1) on markers of immune and hormonal status in collegiate male athletes following 12 weeks of offseason training. Twenty-five Division I male baseball athletes (20.1 ± 1.5 years, 85.5 ± 10.5 kg, 184.7 ± 6.3 cm) participated in this double blind, placebo-controlled, randomized study. Participa…					['Times Cited: 55', 'Townsend, Jeremy/0000-0002-4938-1532; Sapp, Philip/0000-0003-1431-0619', '0', '61', '2075-4663']	MEDLINE:30049931				['Townsend, Jeremy R.', 'Bender, David', 'Vantrease, William C.', 'Sapp, Philip A.', 'Toy, Ann M.', 'Woods, Clint A.', 'Johnson, Kent D.']	Exercise and Nutrition Science Graduate Program, Lipscomb University, Nashville, TN 37204, USA. jrtownsend@lipscomb.edu. Exercise and Nutrition Science Graduate Program, Lipscomb University, Nashville, TN 37204, USA. wdbender1@mail.lipscomb.edu. Exercise and Nutrition Science Graduate Program, Lipscomb University, Nashville, TN 37204, USA. vantreaswc@mail.lipscomb.edu. Exercise and Nutrition Scie…	2018 Jul																0		1	38
1710	JOUR		7	2024			Supplementation with <i>Lactiplantibacillus brevis</i> GKEX Combined with Resistance Exercise Training Improves Muscle Mass, Strength Performance, and Body Fat Condition in Healthy Humans	Foods	Supplementation with <i>Lactiplantibacillus brevis</i> GKEX Combined with Resistance Exercise Training Improves Muscle Mass, Strength Performance, and Body Fat Condition in Healthy Humans	<Go to ISI>://WOS:001201616300001	13	5449	10.3390/foods13071030	In addition to maintaining good exercise and dietary habits, recent studies have shown that probiotics may have potential benefits for muscle mass and strength. It is worth noting that the effects may vary depending on the specific strains used. To date, no studies have analyzed the effects of Lactiplantibacillus brevis in this context. Here, we combine the L. brevis strain GKEX with resistance t…					['Times Cited: 1', 'Huang, Chi-Chang/A-3280-2013; Lin, Chen/AFV-2163-2022; Huang, Chi-Chang/; TSAI, YOUSHAN/', 'Huang, Chi-Chang/0000-0003-1446-6787; TSAI, YOUSHAN/0000-0002-9585-2219', '0', '1', '2304-8158']	WOS:001201616300001				['Lee, Mon-Chien', 'Hsu, Yi-Ju', 'Ho, Chin-Shan', 'Tsai, You-Shan', 'Chen, Chin-Chu', 'Huang, Chi-Chang']	Natl Taiwan Sport Univ, Grad Inst Sports Sci, Taoyuan, Taiwan Taipei Med Univ, Ctr Gen Educ, Taipei 110301, Taiwan Grape King Bio Ltd, Biotech Res Inst, Taoyuan, Taiwan Natl Taiwan Univ, Inst Food Sci & Technol, Taipei 106319, Taipei, Taiwan Tajen Univ, Pingtung 907101, Taiwan	Apr	1030															0		1	39
1711	JOUR	Ovid MEDLINE(R) PubMed-not-MEDLINE <2024>	7	2024	2304-8158		Supplementation with Lactiplantibacillus brevis GKEX Combined with Resistance Exercise Training Improves Muscle Mass, Strength Performance, and Body Fat Condition in Healthy Humans	Foods (Basel, Switzerland)	Supplementation with Lactiplantibacillus brevis GKEX Combined with Resistance Exercise Training Improves Muscle Mass, Strength Performance, and Body Fat Condition in Healthy Humans	http://ovidsp.ovid.com/ovidweb.cgi?T=JS&PAGE=reference&D=pmnm9&NEWS=N&AN=38611334	13	9197	https://dx.doi.org/10.3390/foods13071030	In addition to maintaining good exercise and dietary habits, recent studies have shown that probiotics may have potential benefits for muscle mass and strength. It is worth noting that the effects may vary depending on the specific strains used. To date, no studies have analyzed the effects of Lactiplantibacillus brevis in this context. Here, we combine the L. brevis strain GKEX with resistance t…					[]					['Lee, Mon-Chien', 'Hsu, Yi-Ju', 'Ho, Chin-Shan', 'Tsai, You-Shan', 'Chen, Chin-Chu', 'Huang, Chi-Chang']						Lee, Mon-Chien. Graduate Institute of Sports Science, National Taiwan Sport University, Taoyuan 333325, Taiwan. Lee, Mon-Chien. Center for General Education, Taipei Medical University, Taipei 110301, Taiwan. Hsu, Yi-Ju. Graduate Institute of Sports Science, National Taiwan Sport University, Taoyuan 333325, Taiwan. Ho, Chin-Shan. Graduate Institute of Sports Science, National Taiwan Sport Universi…	20240327//											0		1	40
250	GEN			2023			Supplementation With GKEX Sports Probiotic Combo for Muscle Gain and Fat Loss Assessment		Supplementation With GKEX Sports Probiotic Combo for Muscle Gain and Fat Loss Assessment	https://www-embase-com-443.cams.zssgdsb-85176920tsgjnz.com/search/results?subaction=viewrecord&id=LNCT05909475&from=export https://clinicaltrials.gov/study/NCT05909475		5885		Brief Summary Objective: To discuss the "GKEX Sports Probiotics Combination (hereinafter referred to as GKEX)", a product commissioned by Grape King Biotechnology Co., Ltd., and its effects on increasing muscle mass, muscle strength, physical performance and improving body composition when combined with resistance exercise training. Method: The experiment adopts a double-blind design. After scree…	clinicaltrials.gov	['fat', 'placebo', 'probiotic agent', 'grape', 'male', 'female', 'colony forming unit', 'maximal oxygen uptake', 'double blind procedure', 'physical performance', 'resistance training', 'body composition', 'muscle mass', 'muscle strength', 'sport nutrition', 'supplementation', 'microcapsule', 'clinical trial', 'randomized controlled trial', 'human', 'controlled study', 'human experiment', 'therap…	English	Clinical Trial	['LNCT05909475', '2025-06-04']																							0		1	41
1373	JOUR		11	2019	2072-6643		Effect of Lactobacillus plantarum TWK10 on Exercise Physiological Adaptation, Performance, and Body Composition in Healthy Humans	Nutrients	Effect of Lactobacillus plantarum TWK10 on Exercise Physiological Adaptation, Performance, and Body Composition in Healthy Humans		11	4943	10.3390/nu11112836	Probiotics have been rapidly developed for health promotion, but clinical validation of the effects on exercise physiology has been limited. In a previous study, Lactobacillus plantarum TWK10 (TWK10), isolated from Taiwanese pickled cabbage as a probiotic, was demonstrated to improve exercise performance in an animal model. Thus, in the current study, we attempted to further validate the physiolo…		['Adaptation, Physiological', 'Adult', '*Body Composition', 'Double-Blind Method', '*Exercise', '*Exercise Tolerance', 'Female', '*Gastrointestinal Microbiome', 'Healthy Volunteers', 'Humans', 'Lactobacillus plantarum/*growth & development', 'Male', '*Physical Fitness', 'Probiotics/*administration & dosage', 'Taiwan', 'Time Factors', 'Young Adult', 'Lactobacillus plantarum', 'body composition', '…	eng		['2072-6643', 'Huang, Wen-Ching', 'Lee, Mon-Chien', 'Lee, Chia-Chia', 'Ng, Ker-Sin', 'Hsu, Yi-Ju', 'Tsai, Tsung-Yu', 'Young, San-Land', 'Lin, Jin-Seng', 'Huang, Chi-Chang', 'NTSU No.1071027/SYNBIO TECH INC./', 'Journal Article', 'Randomized Controlled Trial', 'Switzerland', '2019/11/23', 'Nutrients. 2019 Nov 19;11(11):2836. 直接下载-> 10.3390/nu11112836.']	31752370	NLM			['Huang, W. C.', 'Lee, M. C.', 'Lee, C. C.', 'Ng, K. S.', 'Hsu, Y. J.', 'Tsai, T. Y.', 'Young, S. L.', 'Lin, J. S.', 'Huang, C. C.']	Department of Exercise and Health Science, National Taipei University of Nursing and Health Sciences, Taipei 11219, Taiwan. Graduate Institute of Sports Science, National Taiwan Sport University, Taoyuan 33301, Taiwan. Culture Collection & Research Institute, SYNBIO TECH INC., Kaohsiung 82151, Taiwan. Department of Food Science, Fu Jen Catholic University, New Taipei City 24205, Taiwan.	Nov 19						20191119		PMC6893516			The authors declare no conflict of interest.					0		1	42
1371	JOUR	Ovid MEDLINE(R) <2019>	11	2019	2072-6643		Effect of Lactobacillus plantarum TWK10 on Exercise Physiological Adaptation, Performance, and Body Composition in Healthy Humans	Nutrients	Effect of Lactobacillus plantarum TWK10 on Exercise Physiological Adaptation, Performance, and Body Composition in Healthy Humans	http://ovidsp.ovid.com/ovidweb.cgi?T=JS&PAGE=reference&D=med16&NEWS=N&AN=31752370	11	9235	https://dx.doi.org/10.3390/nu11112836	Probiotics have been rapidly developed for health promotion, but clinical validation of the effects on exercise physiology has been limited. In a previous study, Lactobacillus plantarum TWK10 (TWK10), isolated from Taiwanese pickled cabbage as a probiotic, was demonstrated to improve exercise performance in an animal model. Thus, in the current study, we attempted to further validate the physiolo…		['Adaptation, Physiological', 'Adult', '*Body Composition', 'Double-Blind Method', '*Exercise', '*Exercise Tolerance', 'Female', '*Gastrointestinal Microbiome', 'Healthy Volunteers', 'Humans', '*Lactobacillus plantarum/gd [Growth & Development]', 'Male', '*Physical Fitness', '*Probiotics/ad [Administration & Dosage]', 'Taiwan', 'Time Factors', 'Young Adult']			[]					['Huang, Wen-Ching', 'Lee, Mon-Chien', 'Lee, Chia-Chia', 'Ng, Ker-Sin', 'Hsu, Yi-Ju', 'Tsai, Tsung-Yu', 'Young, San-Land', 'Lin, Jin-Seng', 'Huang, Chi-Chang']						Huang, Wen-Ching. Department of Exercise and Health Science, National Taipei University of Nursing and Health Sciences, Taipei 11219, Taiwan. Lee, Mon-Chien. Graduate Institute of Sports Science, National Taiwan Sport University, Taoyuan 33301, Taiwan. Lee, Chia-Chia. Culture Collection & Research Institute, SYNBIO TECH INC., Kaohsiung 82151, Taiwan. Ng, Ker-Sin. Culture Collection & Research Ins…	20191119//											0		1	43
1372	JOUR		3	2018	0304-4920 (Print) 0304-4920	163-170	Effect of Lactobacillus Plantarum TWK10 on Improving Endurance Performance in Humans	Chin J Physiol	Effect of Lactobacillus Plantarum TWK10 on Improving Endurance Performance in Humans		61	4950	10.4077/cjp.2018.Bah587	Microbiota is currently an important issue in disease and health and many studies have revealed it to play an important role in physiological homeostasis and health promotion. Lactobacillus plantarum (L. plantarum), isolated from Taiwan pickled vegetables, is a well-known probiotic microorganism. In a recent animal study, it was shown that supplementation of mice with L. plantarum TWK10 (TWK10) c…		['Adult', 'Ammonia/blood', 'Biomarkers/blood', 'Blood Glucose/metabolism', 'Creatine Kinase/blood', 'Double-Blind Method', 'Energy Metabolism', 'Exercise Test', 'Fatty Acids, Nonesterified/blood', 'Humans', 'Lactic Acid/blood', 'Lactobacillus plantarum/*physiology', 'Male', '*Microbiota', 'Muscle Fatigue', 'Muscle, Skeletal/metabolism/*physiology', '*Physical Endurance', 'Probiotics/*administrati…	eng		['Huang, Wen-Ching', 'Hsu, Yi-Ju', 'Li, HuaShuai', 'Kan, Nai-Wen', 'Chen, Yi-Ming', 'Lin, Jin-Seng', 'Hsu, Tien-Ken', 'Tsai, Tsung-Yu', 'Chiu, Yen-Shuo', 'Huang, Chi-Chang', 'MOST102-2628-B179-001-MY3/Ministry of Science and Technology of Taiwan/', 'MOST 106-2410-H-227-007/Ministry of Science and Technology of Taiwan/', 'Journal Article', 'Randomized Controlled Trial', 'India', '2018/07/03', 'Chi…	29962176	NLM			['Huang, W. C.', 'Hsu, Y. J.', 'Li, H.', 'Kan, N. W.', 'Chen, Y. M.', 'Lin, J. S.', 'Hsu, T. K.', 'Tsai, T. Y.', 'Chiu, Y. S.', 'Huang, C. C.']	Department of Exercise and Health Science, National Taipei University of Nursing and Health Sciences, Taipei 11219, Taiwan, Republic of China. Graduate Institute of Sports Science, National Taiwan Sport University, Taoyuan 33301, Taiwan, Republic of China. Center for Liberal Arts, Taipei Medical University, Taipei 11031, Taiwan, Republic of China. Culture Collection & Research Institute, Synbio T…	Jun											The authors have nothing to declare.					0		1	44
1370	JOUR	Ovid MEDLINE(R) <2018>	3	2018	0304-4920	163-170	Effect of Lactobacillus Plantarum TWK10 on Improving Endurance Performance in Humans	The Chinese journal of physiology	Effect of Lactobacillus Plantarum TWK10 on Improving Endurance Performance in Humans	http://ovidsp.ovid.com/ovidweb.cgi?T=JS&PAGE=reference&D=med15&NEWS=N&AN=29962176	61	9245	https://dx.doi.org/10.4077/CJP.2018.BAH587	Microbiota is currently an important issue in disease and health and many studies have revealed it to play an important role in physiological homeostasis and health promotion. Lactobacillus plantarum (L. plantarum), isolated from Taiwan pickled vegetables, is a well-known probiotic microorganism. In a recent animal study, it was shown that supplementation of mice with L. plantarum TWK10 (TWK10) c…		['Adult', 'Ammonia/bl [Blood]', 'Biomarkers/bl [Blood]', 'Blood Glucose/me [Metabolism]', 'Creatine Kinase/bl [Blood]', 'Double-Blind Method', 'Energy Metabolism', 'Exercise Test', 'Fatty Acids, Nonesterified/bl [Blood]', 'Humans', 'Lactic Acid/bl [Blood]', '*Lactobacillus plantarum/ph [Physiology]', 'Male', '*Microbiota', 'Muscle Fatigue', 'Muscle, Skeletal/me [Metabolism]', '*Muscle, Skeletal/p…			[]					['Huang, Wen-Ching', 'Hsu, Yi-Ju', 'Li, HuaShuai', 'Kan, Nai-Wen', 'Chen, Yi-Ming', 'Lin, Jin-Seng', 'Hsu, Tien-Ken', 'Tsai, Tsung-Yu', 'Chiu, Yen-Shuo', 'Huang, Chi-Chang']						Huang, Wen-Ching. Department of Exercise and Health Science, National Taipei University of Nursing and Health Sciences, Taipei 11219, Taiwan, Republic of China. Hsu, Yi-Ju. Graduate Institute of Sports Science, National Taiwan Sport University, Taoyuan 33301, Taiwan, Republic of China. Li, HuaShuai. Graduate Institute of Sports Science, National Taiwan Sport University, Taoyuan 33301, Taiwan, Rep…												0		1	45
1715	JOUR		7	2021			<i>Lactobacillus plantarum</i> TWK10 Improves Muscle Mass and Functional Performance in Frail Older Adults: A Randomized, Double-Blind Clinical Trial	Microorganisms	<i>Lactobacillus plantarum</i> TWK10 Improves Muscle Mass and Functional Performance in Frail Older Adults: A Randomized, Double-Blind Clinical Trial	<Go to ISI>://WOS:000676243800001	9	5454	10.3390/microorganisms9071466	Sarcopenia is a condition in which there is a loss of muscle caused by aging and it is one of the most significant factors that affects physical fragility. In recent years, the role of the gut-muscle axis has garnered attention as, along with the gut microbiota, it potentially plays a significant role in muscle regeneration, in addition to nutritional supplements and exercise training. Past studi…					['Times Cited: 46', 'Huang, Chi-Chang/A-3280-2013; /AAM-3162-2020; LIU, TE HUA/; Huang, Chi-Chang/', 'LIU, TE HUA/0009-0004-5879-2482; Huang, Chi-Chang/0000-0003-1446-6787', '0', '49', '2076-2607']	WOS:000676243800001				['Lee, Mon-Chien', 'Tu, Yu-Tsai', 'Lee, Chia-Chia', 'Tsai, Shiow-Chwen', 'Hsu, Han-Yin', 'Tsai, Tsung-Yu', 'Liu, Te-Hua', 'Young, San-Land', 'Lin, Jin-Seng', 'Huang, Chi-Chang']	Natl Taiwan Sport Univ, Grad Inst Sports Sci, Taoyuan 333325, Taiwan Taipei City Hosp, Dept Phys Med & Rehabil, Zhongxiao Branch, Taipei 11556, Taiwan Synbio Tech Inc, Culture Collect & Res Inst, Kaohsiung 82151, Taiwan Univ Taipei, Inst Sports Sci, Taipei 112, Taiwan Fu Jen Catholic Univ, Dept Food Sci, New Taipei 24205, Taiwan	Jul	1466															0		1	46
777	JOUR	Ovid MEDLINE(R) <2023>	19	2023	2051-817X	e15835	Effects of heat-killed Lactiplantibacillus plantarum TWK10 on exercise performance, fatigue, and muscle growth in healthy male adults	Physiological reports	Effects of heat-killed Lactiplantibacillus plantarum TWK10 on exercise performance, fatigue, and muscle growth in healthy male adults	http://ovidsp.ovid.com/ovidweb.cgi?T=JS&PAGE=reference&D=med24&NEWS=N&AN=37816697	11	9192	https://dx.doi.org/10.14814/phy2.15835	Consumption of Lactiplantibacillus plantarum TWK10 (TWK10) has beneficial probiotic effects, improves exercise endurance performance, regulates body composition, and mitigates aging-related problems in mice and humans. Here, we investigated the effects of heat-killed TWK10 on exercise endurance performance, muscle weight and strength, fatigue, and body composition in a double-blind, placebo-contr…		['Adult', 'Humans', 'Male', 'Young Adult', '*Fatigue', 'Hot Temperature', 'Muscle Fatigue', 'Muscles', '*Probiotics']			[]					['Cheng, Yi-Chen', 'Lee, Chia-Chia', 'Lee, Mon-Chien', 'Hsu, Han-Yin', 'Lin, Jin-Seng', 'Huang, Chi-Chang', 'Watanabe, Koichi']						Cheng, Yi-Chen. Culture Collection & Research Institute, SYNBIO TECH Incorporation, Kaohsiung, Taiwan. Lee, Chia-Chia. Culture Collection & Research Institute, SYNBIO TECH Incorporation, Kaohsiung, Taiwan. Lee, Mon-Chien. Graduate Institute of Sports Science, National Taiwan Sport University, Taoyuan, Taiwan. Hsu, Han-Yin. Culture Collection & Research Institute, SYNBIO TECH Incorporation, Kaohsi…												0		1	47
778	JOUR		19	2023	2051-817x	e15835	Effects of heat-killed Lactiplantibacillus plantarum TWK10 on exercise performance, fatigue, and muscle growth in healthy male adults	Physiol Rep	Effects of heat-killed Lactiplantibacillus plantarum TWK10 on exercise performance, fatigue, and muscle growth in healthy male adults		11	4913	10.14814/phy2.15835	Consumption of Lactiplantibacillus plantarum TWK10 (TWK10) has beneficial probiotic effects, improves exercise endurance performance, regulates body composition, and mitigates aging-related problems in mice and humans. Here, we investigated the effects of heat-killed TWK10 on exercise endurance performance, muscle weight and strength, fatigue, and body composition in a double-blind, placebo-contr…		['Adult', 'Humans', 'Male', 'Young Adult', '*Fatigue', 'Hot Temperature', 'Muscle Fatigue', 'Muscles', '*Probiotics', 'Lactiplantibacillus plantarum TWK10', 'exercise performance', 'fatigue', 'heat-killed', 'muscle', 'postbiotic']	eng		['2051-817x', 'Cheng, Yi-Chen', 'Lee, Chia-Chia', 'Lee, Mon-Chien', 'Hsu, Han-Yin', 'Lin, Jin-Seng', 'Huang, Chi-Chang', 'Orcid: 0000-0003-1446-6787', 'Watanabe, Koichi', 'Orcid: 0000-0001-9482-1448', 'Journal Article', 'Randomized Controlled Trial', 'United States', '2023/10/11', 'Physiol Rep. 2023 Oct;11(19):e15835. 直接下载-> 10.14814/phy2.15835.']	37816697	NLM			['Cheng, Y. C.', 'Lee, C. C.', 'Lee, M. C.', 'Hsu, H. Y.', 'Lin, J. S.', 'Huang, C. C.', 'Watanabe, K.']	Culture Collection & Research Institute, SYNBIO TECH Incorporation, Kaohsiung, Taiwan. Graduate Institute of Sports Science, National Taiwan Sport University, Taoyuan, Taiwan. Department of Animal Science and Technology, National Taiwan University, Taipei, Taiwan.	Oct								PMC10564709			Yi‐Chen Cheng, Chia‐Chia Lee, Han‐Yin Hsu, Jin‐Seng Lin, and Koichi Watanabe are employed by SYNBIO TECH INC. Mon‐Chien Lee and Chi‐Chang Huang declare no conflicts of interest.					0		1	48
189	GEN			2021			Lactobacillus Plantarum TWK10 Improves Muscle Mass and Functional Performance in Frail Older Adults: A Randomized, Double-Blind Clinical Trial		Lactobacillus Plantarum TWK10 Improves Muscle Mass and Functional Performance in Frail Older Adults: A Randomized, Double-Blind Clinical Trial	https://www-embase-com-443.cams.zssgdsb-85176920tsgjnz.com/search/results?subaction=viewrecord&id=LNCT04893746&from=export https://clinicaltrials.gov/study/NCT04893746		5920		Brief Summary To explore the effect of "Lactobacillus plantarum TWK10 (hereinafter referred to as TWK10)" produced by synbiotech Biotechnology Co., Ltd. on alleviating and improving the aging and debilitating diseases of the elderly. Methods: It is expected to recruit 55-85-year-old senior citizens, who are assessed by the Clinical Frailty Scale (CFS) as debilitating disease grades 1 to 4 as the …	clinicaltrials.gov	['maltodextrin', 'placebo', 'probiotic agent', 'Lactobacillus plantarum', 'frailty', 'sarcopenia', 'frail elderly', 'adult', 'aged', 'leg muscle', 'grip strength', 'colony forming unit', 'aging', 'walking', 'bone density', 'double blind procedure', 'body composition', 'muscle mass', 'muscle strength', 'clinical trial', 'human', 'randomized controlled trial', 'controlled study', 'clinical article']	English	Clinical Trial	['LNCT04893746', '2025-05-29']																							0		1	49
1716	JOUR		21	2022	2072-6643		Live and Heat-Killed Probiotic Lactobacillus paracasei PS23 Accelerated the Improvement and Recovery of Strength and Damage Biomarkers after Exercise-Induced Muscle Damage	Nutrients	Live and Heat-Killed Probiotic Lactobacillus paracasei PS23 Accelerated the Improvement and Recovery of Strength and Damage Biomarkers after Exercise-Induced Muscle Damage		14	4940	10.3390/nu14214563	Excessive, high-intensity or inappropriate exercise may cause muscle damage. How to speed up recovery and reduce exercise discomfort are currently very important issues for athletes and sports people. Past research has shown that probiotics can improve inflammation and oxidative stress, as well as improve exercise performance and antifatigue. However, further research is needed to confirm the rec…		['Humans', '*Lacticaseibacillus paracasei/physiology', 'Hot Temperature', '*Probiotics', 'Muscle Strength', 'Biomarkers', 'Inflammation', 'Muscles', 'Muscle, Skeletal/physiology', 'Double-Blind Method', 'Lactobacillus paracasei PS23', 'exercise', 'heat-killed bacteria', 'muscle damage', 'probiotic']	eng		['2072-6643', 'Lee, Mon-Chien', 'Ho, Chin-Shan', 'Hsu, Yi-Ju', 'Huang, Chi-Chang', 'Orcid: 0000-0003-1446-6787', 'NTSU No.1111040/Bened Biomedical Co. Ltd./', 'Journal Article', 'Randomized Controlled Trial', 'Switzerland', '2022/11/12', 'Nutrients. 2022 Oct 30;14(21):4563. 直接下载-> 10.3390/nu14214563.']	36364825	NLM			['Lee, M. C.', 'Ho, C. S.', 'Hsu, Y. J.', 'Huang, C. C.']	Graduate Institute of Sports Science, National Taiwan Sport University, Taoyuan City 333325, Taiwan.	Oct 30						20221030		PMC9658587			The authors declare that they have no known competing financial interests or personal relationships that could have appeared to influence the work reported in this paper.					0		1	50
1707	JOUR	Ovid MEDLINE(R) <2022>	21	2022	2072-6643		Live and Heat-Killed Probiotic Lactobacillus paracasei PS23 Accelerated the Improvement and Recovery of Strength and Damage Biomarkers after Exercise-Induced Muscle Damage	Nutrients	Live and Heat-Killed Probiotic Lactobacillus paracasei PS23 Accelerated the Improvement and Recovery of Strength and Damage Biomarkers after Exercise-Induced Muscle Damage	http://ovidsp.ovid.com/ovidweb.cgi?T=JS&PAGE=reference&D=med22&NEWS=N&AN=36364825	14	9215	https://dx.doi.org/10.3390/nu14214563	Excessive, high-intensity or inappropriate exercise may cause muscle damage. How to speed up recovery and reduce exercise discomfort are currently very important issues for athletes and sports people. Past research has shown that probiotics can improve inflammation and oxidative stress, as well as improve exercise performance and antifatigue. However, further research is needed to confirm the rec…		['Humans', '*Lacticaseibacillus paracasei/ph [Physiology]', 'Hot Temperature', '*Probiotics', 'Muscle Strength', 'Biomarkers', 'Inflammation', 'Muscles', 'Muscle, Skeletal/ph [Physiology]', 'Double-Blind Method']			[]					['Lee, Mon-Chien', 'Ho, Chin-Shan', 'Hsu, Yi-Ju', 'Huang, Chi-Chang']						Lee, Mon-Chien. Graduate Institute of Sports Science, National Taiwan Sport University, Taoyuan City 333325, Taiwan. Ho, Chin-Shan. Graduate Institute of Sports Science, National Taiwan Sport University, Taoyuan City 333325, Taiwan. Hsu, Yi-Ju. Graduate Institute of Sports Science, National Taiwan Sport University, Taoyuan City 333325, Taiwan. Huang, Chi-Chang. Graduate Institute of Sports Scienc…	20221030//											0		1	51
1713	JOUR		3	2025			Enhancement of Lower Limb Muscle Strength and Reduction of Inflammation in the Elderly: A Randomized, Double-Blind Clinical Trial Comparing <i>Lacticaseibacillus paracasei</i> PS23 Probiotic with Heat-Treated Supplementation	Nutrients	Enhancement of Lower Limb Muscle Strength and Reduction of Inflammation in the Elderly: A Randomized, Double-Blind Clinical Trial Comparing <i>Lacticaseibacillus paracasei</i> PS23 Probiotic with Heat-Treated Supplementation	<Go to ISI>://WOS:001420263200001	17	5457	10.3390/nu17030463	Background: As individuals age, there is a gradual loss of muscle mass and strength, which not only impairs physical functionality but also heightens the risk of falls and diminishes independence among older adults. Probiotics have emerged as a focus of recent research due to their potential role in enhancing muscle health via the gut-muscle axis. This study evaluates the effects of live and heat…					['Times Cited: 1', 'Huang, Chi-Chang/A-3280-2013; Huang, Chi-Chang/', 'Huang, Chi-Chang/0000-0003-1446-6787', '0', '1', '2072-6643']	WOS:001420263200001				['Lee, Mon-Chien', 'Hsu, Yi-Ju', 'Yang, Hung-Jen', 'Huang, Chi-Chang']	Natl Taiwan Sport Univ, Grad Inst Sports Sci, Taoyuan City 333325, Taiwan Taipei Med Univ, Ctr Gen Educ, Taipei 110301, Taiwan Min Sheng Gen Hosp, Dept Gen Med, Taoyuan City 330, Taiwan	Feb	463															0		1	52
220	GEN			2022			Investigation of TWK10 Administration on the Effects of Amino Acid Absorption		Investigation of TWK10 Administration on the Effects of Amino Acid Absorption	https://www-embase-com-443.cams.zssgdsb-85176920tsgjnz.com/search/results?subaction=viewrecord&id=LNCT05412667&from=export https://clinicaltrials.gov/study/NCT05412667		5908		Brief Summary The most common problem among sports people is that no matter how much protein food or products they eat, their sports performance cannot be improved, resulting in failure to achieve breakthroughs in sports performance. The cause of the trouble is digestion and absorption problems. The key is intestinal problems. If gastrointestinal function is maintained in a healthy state, then ex…	clinicaltrials.gov	['proteinase', 'pepsin A', 'animal protein', 'pea protein', 'amino acid', 'essential amino acid', 'peptidase', 'plant protein', 'placebo', 'branched chain amino acid', 'probiotic agent', 'biosorption', 'Lactobacillus plantarum', 'lactic acid bacterium', 'male', 'female', 'gastrointestinal tract function', 'athletic performance', 'protein degradation', 'exercise', 'metabolite', 'small intestine', …	English	Clinical Trial	['LNCT05412667', '2025-06-02']																							0		1	53
272	GEN			2024			Effects of Kefir Consumption on Gut Microbiota and Athletic Performance in Professional Female Soccer Players: a Randomized Controlled Trial		Effects of Kefir Consumption on Gut Microbiota and Athletic Performance in Professional Female Soccer Players: a Randomized Controlled Trial	https://www-embase-com-443.cams.zssgdsb-85176920tsgjnz.com/search/results?subaction=viewrecord&id=LNCT06753422&from=export https://clinicaltrials.gov/study/NCT06753422		5837		Brief Summary This research work is a clinical trial that will assess the impact of kefir consumption on the gut microbiota profile and athletic performance of female soccer players of age 18-29 years. The participants were divided into two groups namely the kefir intervention group and the control group. The primary end points are the modifications in the alpha diversity of the gut microbiome an…	clinicaltrials.gov	['trace element', 'RNA 16S', 'probiotic agent', 'microflora', 'microbial community', 'fermented dairy product', 'kefir', 'intestine flora', 'microbiome', 'human', 'Akkermansia muciniphila', 'Faecalibacterium prausnitzii', 'fitness', 'female', 'soccer player', 'athlete', 'skinfold calliper', 'functional food', 'body fat percentage', 'skinfold', 'athletic performance', 'fat free mass', 'body weight…	English	Clinical Trial	['LNCT06753422', '2025-05-23']																							0		1	54
2875	JOUR		11	2020	1064-8011	3173-3181	Effects of Probiotic (<i>Bacillus subtilis</i>) Supplementation During Offseason Resistance Training in Female Division I Athletes	Journal of Strength and Conditioning Research	Effects of Probiotic (<i>Bacillus subtilis</i>) Supplementation During Offseason Resistance Training in Female Division I Athletes	<Go to ISI>://WOS:000587812100020	34	5435	10.1519/jsc.0000000000002675	Toohey, JC, Townsend, JR, Johnson, SB, Toy, AM, Vantrease, WC, Bender, D, Crimi, CC, Stowers, KL, Ruiz, MD, VanDusseldorp, TA, Feito, Y, and Mangine, GT. Effects of probiotic (Bacillus subtilis) supplementation during offseason resistance training in female Division I athletes. J Strength Cond Res 34(11): 3173-3181, 2020-We examined the effects of probiotic (Bacillus subtilis) supplementation dur…					['Times Cited: 47', 'Feito, Yuri/HLW-7570-2023; Townsend, Jeremy/; Feito, Yuri/D-8255-2013', 'Townsend, Jeremy/0000-0002-4938-1532; Feito, Yuri/0000-0001-6790-6294', '0', '50', '1533-4287']	WOS:000587812100020				['Toohey, Jeremy C.', 'Townsend, Jeremy R.', 'Johnson, Sean B.', 'Toy, Ann M.', 'Vantrease, William C.', 'Bender, David', 'Crimi, Chelsea C.', 'Stowers, Kathryn L.', 'Ruiz, Matthew D.', 'VanDusseldorp, Trisha A.', 'Feito, Yuri', 'Mangine, Gerald T.']	Lipscomb Univ, Exercise & Nutr Sci Grad Program, Nashville, TN 37204 USA Kennesaw State Univ, Exercise Sci & Sport Management, Kennesaw, GA 30144 USA	Nov																0		1	55
2874	JOUR		11	2020	1064-8011	3173-3181	Effects of Probiotic (Bacillus subtilis) Supplementation During Offseason Resistance Training in Female Division I Athletes	J Strength Cond Res	Effects of Probiotic (Bacillus subtilis) Supplementation During Offseason Resistance Training in Female Division I Athletes		34	4938	10.1519/jsc.0000000000002675	Toohey, JC, Townsend, JR, Johnson, SB, Toy, AM, Vantrease, WC, Bender, D, Crimi, CC, Stowers, KL, Ruiz, MD, VanDusseldorp, TA, Feito, Y, and Mangine, GT. Effects of probiotic (Bacillus subtilis) supplementation during offseason resistance training in female Division I athletes. J Strength Cond Res 34(11): 3173-3181, 2020-We examined the effects of probiotic (Bacillus subtilis) supplementation dur…		['Athletes', 'Bacillus subtilis', 'Body Composition', '*Dietary Supplements', 'Female', 'Humans', '*Muscle Strength', 'Muscle, Skeletal/*physiology', 'Probiotics/*administration & dosage', '*Resistance Training', 'Soccer/physiology', 'Ultrasonography', 'Volleyball/psychology', 'Young Adult']	eng		['1533-4287', 'Toohey, Jeremy C', 'Townsend, Jeremy R', 'Johnson, Sean B', 'Toy, Ann M', 'Vantrease, William C', 'Bender, David', 'Crimi, Chelsea C', 'Stowers, Kathryn L', 'Ruiz, Matthew D', 'VanDusseldorp, Trisha A', 'Feito, Yuri', 'Mangine, Gerald T', 'Journal Article', 'Randomized Controlled Trial', 'United States', '2020/10/27', 'J Strength Cond Res. 2020 Nov;34(11):3173-3181. 直接下载-> 10.1519/…	33105368	NLM			['Toohey, J. C.', 'Townsend, J. R.', 'Johnson, S. B.', 'Toy, A. M.', 'Vantrease, W. C.', 'Bender, D.', 'Crimi, C. C.', 'Stowers, K. L.', 'Ruiz, M. D.', 'VanDusseldorp, T. A.', 'Feito, Y.', 'Mangine, G. T.']	Exercise and Nutrition Science Graduate Program, Lipscomb University, Nashville, Tennessee; and. Exercise Science and Sport Management, Kennesaw State University, Kennesaw, Georgia.	Nov																0		1	56
2873	JOUR	Journals@Ovid Full Text	11	2020	1064-8011	3173-3181	Effects of Probiotic (Bacillus subtilis) Supplementation During Offseason Resistance Training in Female Division I Athletes	J Strength Cond Res	Effects of Probiotic (Bacillus subtilis) Supplementation During Offseason Resistance Training in Female Division I Athletes	http://ovidsp.ovid.com/ovidweb.cgi?T=JS&PAGE=reference&D=ovftw&NEWS=N&AN=00124278-202011000-00020	34	7198	10.1519/JSC.0000000000002675	Toohey, JC, Townsend, JR, Johnson, SB, Toy, AM, Vantrease, WC, Bender, D, Crimi, CC, Stowers, KL, Ruiz, MD, VanDusseldorp, TA, Feito, Y, and Mangine, GT. Effects of probiotic (Bacillus subtilis) supplementation during offseason resistance training in female Division I athletes. J Strength Cond Res 34(11): 3173-3181, 2020-We examined the effects of probiotic (Bacillus subtilis) supplementation dur…		['gut microbiota', 'body fat', 'athletic performance', 'sport']			[]					['Toohey, J.', 'Townsend, J.', 'Johnson, S.', 'Toy, A.', 'Vantrease, W.', 'Bender, D.', 'Crimi, C.', 'Stowers, K.', 'Ruiz, M.', 'VanDusseldorp, T.', 'Feito, Y.', 'Mangine, G.']																		0		1	57
256	GEN			2023			A Study on the Effects of Oral Intake of GI Biome #7 on the Intestinal Microbiome and Health in the Elderly Population		A Study on the Effects of Oral Intake of GI Biome #7 on the Intestinal Microbiome and Health in the Elderly Population	https://www-embase-com-443.cams.zssgdsb-85176920tsgjnz.com/search/results?subaction=viewrecord&id=LNCT05735418&from=export https://clinicaltrials.gov/study/NCT05735418		5896		Brief Summary This study aims to investigate the effects of probiotics named GI Biome #7 on the gut microbiome and muscle strength in older adults aged 60 years or older. Detailed Description This study is a double-blind, randomized controlled trial. A total of 60 healthy adults aged 60 years or older will be recruited, and they will be randomly assigned to the intervention group or the control g…	clinicaltrials.gov	['placebo', 'probiotic agent', 'biome', 'microbiome', 'normal human', 'hematochezia', 'melena', 'muscle weakness', 'adult', 'aged', 'grip strength', 'randomized controlled trial', 'double blind procedure', 'mouth', 'body composition', 'intestine', 'muscle strength', 'clinical trial', 'controlled study', 'human', 'major clinical study', 'female', 'male', 'oral drug administration']	English	Clinical Trial	['LNCT05735418', '2025-06-03']																							0		1	58
2021	JOUR	Academic Search Complete	4	2024	2821-2746	288-297	The Effect of Short-Term Probiotic Consumption on Aerobic and Anaerobic Capacity and Delayed Onset Muscle Soreness in Football Players	Journal of Nutrition, Fasting &amp; Health	The Effect of Short-Term Probiotic Consumption on Aerobic and Anaerobic Capacity and Delayed Onset Muscle Soreness in Football Players	https://research.ebsco.com/linkprocessor/plink?id=05a1acfc-3d3f-37ab-9580-6c491fbfa349	12	4902	10.22038/JNFH.2024.80502.1518	Introduction: The present study aimed to review the effect of short-term probiotic consumption on aerobic and anaerobic capacity and delayed-onset muscle soreness in football players. Methods: A total of 30 male football players in the youth age group were selected by purposive sampling and randomly assigned to two supplement and placebo groups. Blood samples were gathered before and after the fo…		['Probiotics', 'Delayed onset muscle soreness', 'Football injuries', 'Aerobic capacity', 'Anaerobic capacity']	eng		[]	184533158	EBSCOhost			['Mohammadi, Ebtesam', 'Mosallanejad, Zahra', 'Nafar, Mohammad Hemati', 'Salehi, Omid Reza']																		0		1	59
2306	JOUR	Embase Medline		2025	1867-1314 1867-1306		From Gut to Skeletal Muscle: Synergistic Effects of Probiotics and Spirulina Supplementation on Soccer Players’ Performance and Body Composition	Probiotics and Antimicrobial Proteins	From Gut to Skeletal Muscle: Synergistic Effects of Probiotics and Spirulina Supplementation on Soccer Players’ Performance and Body Composition	https://www-embase-com-443.cams.zssgdsb-85176920tsgjnz.com/search/results?subaction=viewrecord&id=L2034511035&from=export https://dx-doi-org.cams.zssgdsb-85176920tsgjnz.com/10.1007/s12602-025-10579-2		5833	10.1007/s12602-025-10579-2	Nutritional strategies are critical for optimizing soccer players' performance and body composition. Spirulina, a protein-rich plant-based supplement, and probiotics offer individual benefits. However, their combined effects remain underexplored. This study investigated the effects of co-supplementation with spirulina and probiotics on body composition, isokinetic, isometric strength, and perform…		['adult', 'agility', 'article', 'athletic performance', 'body composition', 'body mass', 'colony forming unit', 'controlled study', 'double blind procedure', 'fat mass', 'human', 'intestine', 'male', 'meal', 'microcapsule', 'muscle isometric contraction', 'muscle weight', 'post hoc analysis', 'randomized controlled trial', 'skeletal muscle', 'soccer', 'soccer player', 'Spirulina', 'supplementatio…	English	Article in Press	['L2034511035', '2025-05-20']					['Pour, A. S.', 'Hemmatinafar, M.', 'Jahromi, M. K.', 'Daryanoosh, F.', 'Imanian, B.']	M. Hemmatinafar, Department of Sport Science, Faculty of Education and Psychology, Shiraz University, Shiraz, Iran																	0		1	60
2517	JOUR		6	2021	2072-6643		Effects of Probiotics on Anxiety, Stress, Mood and Fitness of Badminton Players	Nutrients	Effects of Probiotics on Anxiety, Stress, Mood and Fitness of Badminton Players		13	4910	10.3390/nu13061783	BACKGROUND: Reports of probiotic consumption on athletes' performance are debatable due to their equivocal results. There is a need for more evidence on the effects of probiotic intake on psychological state and fitness level. Thus, this study determined the effects of daily probiotic consumption on competitive anxiety, perceived stress and mood among university badminton players, besides their f…		['Adolescent', 'Affect', 'Anxiety/*drug therapy', 'Athletic Performance', 'Dietary Supplements', 'Exercise', 'Humans', 'Lacticaseibacillus casei', 'Muscle Strength', '*Physical Fitness', 'Probiotics/*therapeutic use', '*Racquet Sports', 'Stress, Psychological/*drug therapy', 'Surveys and Questionnaires', 'Treatment Outcome', 'Universities', 'Young Adult', 'aerobic capacity', 'anxiety', 'badminton…	eng		['2072-6643', 'Salleh, Razali Mohamed', 'Kuan, Garry', 'Orcid: 0000-0003-1103-3871', 'Aziz, Mohd Noorazlan Ab', 'Orcid: 0000-0002-2155-5844', 'Rahim, Mohamad Rahizam Abd', 'Orcid: 0000-0002-7266-8785', 'Rahayu, Tandiyo', 'Sulaiman, Sulaiman', 'Kusuma, Donny Wira Yudha', 'Orcid: 0000-0001-6235-3256', 'Adikari, A M G C P', 'Orcid: 0000-0003-4906-1210', 'Razam, Muhammad Syafiq Mohd', 'Radhakrishnan,…	34073684	NLM			['Salleh, R. M.', 'Kuan, G.', 'Aziz, M. N. A.', 'Rahim, M. R. A.', 'Rahayu, T.', 'Sulaiman, S.', 'Kusuma, D. W. Y.', 'Adikari, Amgcp', 'Razam, M. S. M.', 'Radhakrishnan, A. K.', 'Appukutty, M.']	Sports Science Programme, Faculty of Sports Science and Recreation, Universiti Teknologi MARA, Shah Alam 40450, Malaysia. Exercise and Sports Science Programme, School of Health Sciences, Universiti Sains Malaysia, Kubang Kerian Kelantan 16150, Malaysia. Department of Life Sciences, Brunel University, London UB8 3PH, UK. Faculty of Sports Science, Universitas Negeri Semarang, Semarang 50229, Indo…	May 24						20210524		PMC8225117			The authors declare no conflict of interest.					0		1	61
2516	JOUR		6	2021			Effects of Probiotics on Anxiety, Stress, Mood and Fitness of Badminton Players	Nutrients	Effects of Probiotics on Anxiety, Stress, Mood and Fitness of Badminton Players	<Go to ISI>://WOS:000666950300001	13	5472	10.3390/nu13061783	Background: Reports of probiotic consumption on athletes' performance are debatable due to their equivocal results. There is a need for more evidence on the effects of probiotic intake on psychological state and fitness level. Thus, this study determined the effects of daily probiotic consumption on competitive anxiety, perceived stress and mood among university badminton players, besides their f…					['Times Cited: 36', 'Rahayu, Tandiyo/AAA-2107-2020; Abdul Rahim, Mohamad Rahizam/AAZ-8820-2021; Adikari, Adikari Mudiyanselage Jayantha Bandara/JLO-7421-2023; Appukutty, Mahenderan/AAF-2745-2020; Mohamed Salleh, Razali/HJA-3780-2022; Appukutty, Mahenderan/; Kuan, Garry/H-4450-2016; Rahayu, Tandiyo/; Kusuma, Donny Wira Yudha/; AB. AZIZ, MOHD NOORAZLAN/; Radhakrishnan, Ammu Kutty/F-2877-2015; Abdul…	WOS:000666950300001				['Salleh, Razali Mohamed', 'Kuan, Garry', 'Ab Aziz, Mohd Noorazlan', 'Abd Rahim, Mohamad Rahizam', 'Rahayu, Tandiyo', 'Sulaiman, Sulaiman', 'Kusuma, Donny Wira Yudha', 'Adikari, A. M. G. C. P.', 'Razam, Muhammad Syafiq Mohd', 'Radhakrishnan, Ammu K.', 'Appukutty, Mahenderan']	Univ Teknol MARA, Fac Sports Sci & Recreat, Sports Sci Programme, Shah Alam 40450, Malaysia Univ Sains Malaysia, Sch Hlth Sci, Exercise & Sports Sci Programme, Kubang Kerian Kelantan 16150, Malaysia Brunel Univ, Dept Life Sci, London UB8 3PH, England Univ Negeri Semarang, Fac Sports Sci, Semarang 50229, Indonesia Univ Sri Jayewardenepura, Fac Appl Sci, Dept Sports Sci, Nugegoda 10250, Sri Lanka M…	Jun	1783															0		1	62
2518	JOUR	Scopus	6	2021			Effects of probiotics on anxiety, stress, mood and fitness of badminton players	Nutrients	Effects of probiotics on anxiety, stress, mood and fitness of badminton players	https://www.scopus.com/inward/record.uri?eid=2-s2.0-85106328305&doi=10.3390%2fnu13061783&partnerID=40&md5=f0db5e9045f642c023f2579e5c5e7e92	13	5224	10.3390/nu13061783	Background: Reports of probiotic consumption on athletes’ performance are debatable due to their equivocal results. There is a need for more evidence on the effects of probiotic intake on psychological state and fitness level. Thus, this study determined the effects of daily probiotic consumption on competitive anxiety, perceived stress and mood among university badminton players, besides their f…		['Aerobic capacity', 'Anxiety', 'Badminton players', 'Mood', 'Probiotics', 'Stress', 'Adolescent', 'Affect', 'Athletic Performance', 'Dietary Supplements', 'Exercise', 'Humans', 'Lactobacillus casei', 'Muscle Strength', 'Physical Fitness', 'Racquet Sports', 'Stress, Psychological', 'Surveys and Questionnaires', 'Treatment Outcome', 'Universities', 'Young Adult', 'placebo', 'probiotic agent', 'adu…		Article	['Export Date: 27 June 2025; Cited By: 43']					['Salleh, R. M.', 'Kuan, G.', 'Aziz, M. N. A.', 'Rahim, M. R. A.', 'Rahayu, T.', 'Sulaiman, S.', 'Kusuma, D. W. Y.', 'Adikari, A. M. G. C. P.', 'Razam, M. S. M.', 'Radhakrishnan, A. K.', 'Appukutty, M.']			1783															0		1	63
2497	JOUR		1	2025	1550-2783	2505184	Pre-sleep casein ingestion with probiotic strains improves anaerobic power and lower-body-specific strength and power performance in soccer players	J Int Soc Sports Nutr	Pre-sleep casein ingestion with probiotic strains improves anaerobic power and lower-body-specific strength and power performance in soccer players		22	4919	10.1080/15502783.2025.2505184	BACKGROUND: Probiotics comprise various strains that offer numerous health benefits. Researchers have recently focused on the relationship between probiotic consumption and improved gut microbiota function, enhanced digestion, increased nutrient absorption, and enhanced sports performance. Therefore, the present study investigated the effects of pre-sleep casein intake, coupled with probiotic str…		['Humans', '*Probiotics/administration & dosage', 'Male', '*Soccer/physiology', 'Double-Blind Method', '*Caseins/administration & dosage', 'Young Adult', '*Muscle Strength', '*Athletic Performance/physiology', 'Adult', 'Sports Nutritional Physiological Phenomena', 'Probiotics', 'anaerobic power', 'casein protein', 'exercise', 'isokinetic strength', 'soccer player']	eng		['1550-2783', 'Sadeghi, Reza', 'Hemmatinafar, Mohammad', 'Orcid: 0000-0001-7585-7592', 'Eftekhari, Fereshteh', 'Imanian, Babak', 'Koureshfard, Negar', 'Journal Article', 'Randomized Controlled Trial', 'United States', '2025/05/12', 'J Int Soc Sports Nutr. 2025 Dec;22(1):2505184. 直接下载-> 10.1080/15502783.2025.2505184. Epub 2025 May 12.']	40353739	NLM			['Sadeghi, R.', 'Hemmatinafar, M.', 'Eftekhari, F.', 'Imanian, B.', 'Koureshfard, N.']	Shiraz University, Department of Sport Science, Faculty of Education and Psychology, Shiraz, Iran.	Dec						20250512		PMC12077483			No potential conflict of interest was reported by the author(s).					0		1	64
2326	JOUR		7	2019	1439-6319 (Print) 1439-6319	1491-1501	Four weeks of probiotic supplementation reduces GI symptoms during a marathon race	Eur J Appl Physiol	Four weeks of probiotic supplementation reduces GI symptoms during a marathon race		119	4953	10.1007/s00421-019-04136-3	PURPOSE: To evaluate the effects of probiotic supplementation on gastrointestinal (GI) symptoms, circulatory markers of GI permeability, damage, and markers of immune response during a marathon race. METHODS: Twenty-four recreational runners were randomly assigned to either supplement with a probiotic (PRO) capsule [25 billion CFU Lactobacillus acidophilus (CUL60 and CUL21), Bifidobacterium bifid…		['Adult', 'Bifidobacterium', 'Cytokines/*blood', 'Fatty Acid-Binding Proteins/*blood', 'Female', 'Gastrointestinal Diseases/prevention & control', 'Gastrointestinal Tract/microbiology/*physiology', 'Humans', 'Jogging/*physiology', 'Lactobacillus acidophilus', 'Lactose/blood', 'Lipopolysaccharide Receptors/blood', 'Male', 'Probiotics/*administration & dosage/therapeutic use', 'Rhamnose/blood', 'Ex…	eng		['1439-6327', 'Pugh, Jamie N', 'Sparks, Andy S', 'Doran, Dominic A', 'Fleming, Simon C', 'Langan-Evans, Carl', 'Kirk, Ben', 'Fearn, Robert', 'Morton, James P', 'Close, Graeme L', 'Journal Article', 'Randomized Controlled Trial', 'Germany', '2019/04/15', 'Eur J Appl Physiol. 2019 Jul;119(7):1491-1501. 直接下载-> 10.1007/s00421-019-04136-3. Epub 2019 Apr 13.']	30982100	NLM			['Pugh, J. N.', 'Sparks, A. S.', 'Doran, D. A.', 'Fleming, S. C.', 'Langan-Evans, C.', 'Kirk, B.', 'Fearn, R.', 'Morton, J. P.', 'Close, G. L.']	Research Institute for Sport and Exercise Sciences, Liverpool John Moores University, Tom Reilly Building, Byrom St Campus, Liverpool, L3 3AF, UK. Sport Nutrition and Performance Research Group, Department of Sport and Physical Activity, Edge Hill University, Ormskirk, UK. Royal Cornwall Hospital, Truro, UK. School of Health Sciences, Liverpool Hope University, Liverpool, UK. Homerton University …	Jul						20190413		PMC6570661			The authors report no conflict of interest.					0		1	65
1400	JOUR		1	2024	1550-2783	2382165	The effect of probiotics and casein supplementation on aerobic capacity parameters of male soccer players	J Int Soc Sports Nutr	The effect of probiotics and casein supplementation on aerobic capacity parameters of male soccer players		21	4927	10.1080/15502783.2024.2382165	BACKGROUND: In the realm of sports science, nutrition is a well-established pillar for athletes' training, performance, and post-workout recovery. However, the role of gut microbiota, often overlooked, is a novel and intriguing aspect that can significantly impact athletic performance. With this in mind, our study ventures into uncharted territory, investigating the effect of probiotic and casein…		['Humans', 'Male', '*Probiotics/administration & dosage/pharmacology', 'Double-Blind Method', '*Soccer/physiology', '*Dietary Supplements', '*Caseins/administration & dosage/pharmacology', 'Young Adult', '*Athletic Performance/physiology', 'Sports Nutritional Physiological Phenomena', 'Oxygen Consumption', 'Gastrointestinal Microbiome/drug effects', 'Adult', 'Probiotic', 'aerobic capacity', 'case…	eng		['1550-2783', 'Imanian, Babak', 'Hemmatinafar, Mohammad', 'Orcid: 0000-0001-7585-7592', 'Daryanoosh, Farhad', 'Koureshfard, Negar', 'Sadeghi, Reza', 'Niknam, Alireza', 'Rezaei, Rasoul', 'Qashqaei, Ali', 'Journal Article', 'Randomized Controlled Trial', 'United States', '2024/07/23', 'J Int Soc Sports Nutr. 2024 Dec;21(1):2382165. 直接下载-> 10.1080/15502783.2024.2382165. Epub 2024 Jul 22.']	39039903	NLM			['Imanian, B.', 'Hemmatinafar, M.', 'Daryanoosh, F.', 'Koureshfard, N.', 'Sadeghi, R.', 'Niknam, A.', 'Rezaei, R.', 'Qashqaei, A.']	Shiraz University, Department of Sport Science, Faculty of Education and Psychology, Shiraz, Iran.	Dec						20240722		PMC11268215			No potential conflict of interest was reported by the author(s).					0		1	66
1394	JOUR	MEDLINE	2	2018	1715-5320 Electronic	180-186	The effects of combined probiotic ingestion and circuit training on muscular strength and power and cytokine responses in young males	Applied physiology, nutrition, and metabolism = Physiologie appliquee, nutrition et metabolisme	The effects of combined probiotic ingestion and circuit training on muscular strength and power and cytokine responses in young males	https://research.ebsco.com/linkprocessor/plink?id=a4680bfc-281a-330d-808d-10daa3365385	43	4849	10.1139/apnm-2017-0464	To our knowledge, the efficacy of combined probiotic supplementation with circuit training has not been evaluated. Thus, we investigated the effects of probiotic supplementation combined with circuit training on isokinetic muscular strength and power and cytokine responses in young males. Forty-eight healthy sedentary young males were recruited and randomised into 4 separate groups: sedentary pla…		['Circuit-Based Exercise', 'Cytokines blood', 'Muscle Strength', 'Muscle, Skeletal physiology', 'Probiotics administration &amp', 'dosage', 'Adult', 'Humans', 'Male', 'Patient Compliance', 'Sedentary Behavior', 'Sports Nutritional Physiological Phenomena', 'Young Adult']	eng		[]	29024599	EBSCOhost			['Ibrahim, Nur Syazwani', 'Muhamad, Ayu Suzailiana', 'Ooi, Foong Kiew', 'Meor-Osman, Jamaayah', 'Chen, Chee Keong']																		0		1	67
1374	JOUR			2025	0100-879x	e14196	Saccharomyces boulardii supplementation does not affect anaerobic power gain induced by short-term sprint interval training in physically active individuals	Braz J Med Biol Res	Saccharomyces boulardii supplementation does not affect anaerobic power gain induced by short-term sprint interval training in physically active individuals		58	4984	10.1590/1414-431X2025e14196	Sprint interval training (SIT), which consists of vigorous-intensity exercise interspersed with periods of rest or low-intensity exercise, can improve human anaerobic performance. Probiotic strains, including yeasts (e.g. Saccharomyces boulardii; Sb), have beneficial effects on human health; however, evidence regarding the effects of probiotics on anaerobic performance is unavailable. The current…		['Humans', 'Male', 'Female', '*Probiotics/administration & dosage', '*Saccharomyces boulardii/physiology', 'Young Adult', 'Adult', 'Dietary Supplements', '*High-Intensity Interval Training/methods', '*Anaerobic Threshold/physiology', 'Time Factors', '*Athletic Performance/physiology', 'Exercise Test', '*Exercise/physiology']	eng		['1414-431x', 'Hudson, A S R', 'Orcid: 0000-0002-1832-5044', 'Lisboa, A M T', 'Orcid: 0009-0006-5998-718x', 'Andrade, P V R', 'Orcid: 0000-0001-5065-1117', 'Bruzzi, R S', 'Orcid: 0000-0003-3645-4592', 'Martins, Y A T', 'Orcid: 0000-0002-5534-7330', 'Soares, D D', 'Orcid: 0000-0002-5705-8890', 'Martins, F S', 'Orcid: 0000-0003-0741-3062', 'Wanner, S P', 'Orcid: 0000-0002-4659-1032', 'Journal Artic…	40136227	NLM			['Hudson, A. S. R.', 'Lisboa, A. M. T.', 'Andrade, P. V. R.', 'Bruzzi, R. S.', 'Martins, Y. A. T.', 'Soares, D. D.', 'Martins, F. S.', 'Wanner, S. P.']	Laboratório de Fisiologia do Exercício, Escola de Educação Física, Fisioterapia e Terapia Ocupacional, Universidade Federal de Minas Gerais, Belo Horizonte, MG, Brasil. Departamento de Ciências e Linguagens, Instituto Federal de Minas Gerais, Campus Bambuí, Bambuí, MG, Brasil. Departamento de Microbiologia, Instituto de Ciências Biológicas, Universidade Federal de Minas Gerais, Belo Horizonte, MG…							20250324										0		1	68
1127	JOUR		11	2021			Effect of Daily Oral <i>Lactobacillus plantarum</i> PS128 on Exercise Capacity Recovery after a Half-Marathon	Nutrients	Effect of Daily Oral <i>Lactobacillus plantarum</i> PS128 on Exercise Capacity Recovery after a Half-Marathon	<Go to ISI>://WOS:000726000200001	13	5482	10.3390/nu13114023	A half-marathon (HM) is a vigorous high-intensity exercise, which could induce lower extremity musculoskeletal injury risks for recreational runners. They usually consume nonsteroidal anti-inflammatory drugs (NSAIDs) in order to shorten their return to play but ignore the side effects, such as peptic ulcers and renal and vascular disorders. Lactobacillus plantarum PS128 (PS128) could improve infl…					['Times Cited: 14', 'Fu, Szu-Kai/0000-0002-9380-4862', '0', '16', '2072-6643']	WOS:000726000200001				['Fu, Szu-Kai', 'Tseng, Wei-Chin', 'Tseng, Kuo-Wei', 'Lai, Chang-Chi', 'Tsai, Ying-Chieh', 'Tai, Hsia-Ling', 'Hsu, Chia-Chen']	Univ Taipei, Grad Inst Sports Training, Coll Kinesiol, Taipei 11153, Taiwan Univ Taipei, Dept Exercise & Hlth Sci, Coll Kinesiol, Taipei 11153, Taiwan Natl Yang Ming Chiao Tung Univ, Inst Biochem & Mol Biol, Coll Life Sci, Taipei 112304, Taiwan Taipei City Hosp, Dept Otorhinolaryngol, Taipei 10341, Taiwan	Nov	4023															0		1	69
1751	JOUR		21	2023	2072-6643		Eight Weeks of Bifidobacterium lactis BL-99 Supplementation Improves Lipid Metabolism and Sports Performance through Short-Chain Fatty Acids in Cross-Country Skiers: A Preliminary Study	Nutrients	Eight Weeks of Bifidobacterium lactis BL-99 Supplementation Improves Lipid Metabolism and Sports Performance through Short-Chain Fatty Acids in Cross-Country Skiers: A Preliminary Study		15	4917	10.3390/nu15214554	(1) Background: Probiotics in the form of nutritional supplements are safe and potentially useful for strategic application among endurance athletes. Bifidobacterium animalis lactis BL-99 (BL-99) was isolated from the intestines of healthy Chinese infants. We combined plasma-targeted metabolomics and fecal metagenomics to explore the effect of 8 weeks of BL-99 supplementation on cross-country ski…		['Humans', 'Male', '*Athletic Performance', '*Bifidobacterium animalis', 'Bile Acids and Salts', 'Dietary Supplements', 'Fatty Acids, Volatile/analysis', 'Lipid Metabolism', '*Probiotics', 'Single-Blind Method', 'Bl-99', 'Bifidobacterium', 'cross-country skiers', 'short chain fatty acid', 'sports performance']	eng		['2072-6643', 'Li, Tieying', 'Rui, Zihan', 'Mao, Letian', 'Chang, Yashan', 'Shao, Jing', 'Chen, Yue', 'Han, Qi', 'Orcid: 0000-0002-1107-3286', 'Sui, Xuemei', 'Orcid: 0000-0003-2368-7311', 'An, Nan', 'Li, Haoqiu', 'Feng, Haotian', 'Jiang, Tao', 'Wang, Qirong', 'Orcid: 0000-0002-9388-2916', '2019YFF0301700/National Key R&D Program of China/', 'Journal Article', 'Randomized Controlled Trial', 'Switz…	37960207	NLM			['Li, T.', 'Rui, Z.', 'Mao, L.', 'Chang, Y.', 'Shao, J.', 'Chen, Y.', 'Han, Q.', 'Sui, X.', 'An, N.', 'Li, H.', 'Feng, H.', 'Jiang, T.', 'Wang, Q.']	Sports Nutrition Center, National Institute of Sports Medicine, Beijing 100029, China. Key Lab of Sports Nutrition, State General Administration of Sport of China, Beijing 100029, China. National Testing & Research Center for Sports Nutrition, Ministry of Science and Technology of the People's Republic of China, Beijing 100029, China. College of Exercise Science, Beijing Sport University, Beijing…	Oct 27						20231027		PMC10648242			The authors declare no conflict of interest.					0		1	70
1752	JOUR		21	2023			Eight Weeks of <i>Bifidobacterium lactis</i> BL-99 Supplementation Improves Lipid Metabolism and Sports Performance through Short-Chain Fatty Acids in Cross-Country Skiers: A Preliminary Study	Nutrients	Eight Weeks of <i>Bifidobacterium lactis</i> BL-99 Supplementation Improves Lipid Metabolism and Sports Performance through Short-Chain Fatty Acids in Cross-Country Skiers: A Preliminary Study	<Go to ISI>://WOS:001103309600001	15	5485	10.3390/nu15214554	(1) Background: Probiotics in the form of nutritional supplements are safe and potentially useful for strategic application among endurance athletes. Bifidobacterium animalis lactis BL-99 (BL-99) was isolated from the intestines of healthy Chinese infants. We combined plasma-targeted metabolomics and fecal metagenomics to explore the effect of 8 weeks of BL-99 supplementation on cross-country ski…					['Times Cited: 9', 'Han, Qi/JFK-2869-2023; Li, Tieying/JWP-6127-2024; Sui, Xuemei/AGC-9386-2022; Wang, Qirong/HCI-5830-2022', 'Sui, Xuemei/0000-0003-2368-7311; Wang, Qirong/0000-0002-9388-2916', '0', '10', '2072-6643']	WOS:001103309600001				['Li, Tieying', 'Rui, Zihan', 'Mao, Letian', 'Chang, Yashan', 'Shao, Jing', 'Chen, Yue', 'Han, Qi', 'Sui, Xuemei', 'An, Nan', 'Li, Haoqiu', 'Feng, Haotian', 'Jiang, Tao', 'Wang, Qirong']	Natl Inst Sports Med, Sports Nutr Ctr, Beijing 100029, Peoples R China State Gen Adm Sport China, Key Lab Sports Nutr, Beijing 100029, Peoples R China Minist Sci & Technol Peoples Republ China, Natl Testing & Res Ctr Sports Nutr, Beijing 100029, Peoples R China Beijing Sport Univ, Coll Exercise Sci, Beijing 100084, Peoples R China Xian Phys Educ Univ, Coll Exercise & Hlth Sci, Xian 710068, People…	Nov	4554															0		1	71
1341	JOUR		9	2019	1064-8011	2330-2337	The Effect of 2 Weeks of Inactivated Probiotic Bacillus coagulans on Endocrine, Inflammatory, and Performance Responses During Self-Defense Training in Soldiers	J Strength Cond Res	The Effect of 2 Weeks of Inactivated Probiotic Bacillus coagulans on Endocrine, Inflammatory, and Performance Responses During Self-Defense Training in Soldiers		33	4964	10.1519/jsc.0000000000003265	Hoffman, JR, Hoffman, MW, Zelicha, H, Gepner, Y, Willoughby, DS, Feinstein, U, and Ostfeld, I. The Effect of 2-Weeks of Inactivated Probiotic Bacillus coagulans on Endocrine, Inflammatory and Performance Responses During Self-Defense Training in Soldiers. J Strength Cond Res 33(9): 2330-2337, 2019-The effect of 2 weeks of inactivated Bacillus coagulans (iBC) ingestion on performance and inflammat…		['*Bacillus coagulans', 'Creatine Kinase/blood', 'Cytokines/*blood', 'Double-Blind Method', 'Exercise/*physiology', 'Humans', 'Hydrocortisone/blood', 'Inflammation/blood', 'Interferon-gamma/blood', 'Interleukin-10/blood', 'Interleukin-6/blood', 'Israel', 'Male', 'Martial Arts/education/*physiology', '*Military Personnel', 'Muscle Strength/drug effects', 'Physical Endurance/drug effects', 'Probiot…	eng		['1533-4287', 'Hoffman, Jay R', 'Hoffman, Mattan W', 'Zelicha, Hila', 'Gepner, Yftach', 'Willoughby, Darryn S', 'Feinstein, Uri', 'Ostfeld, Ishay', 'Journal Article', 'Randomized Controlled Trial', 'United States', '2019/07/16', 'J Strength Cond Res. 2019 Sep;33(9):2330-2337. 直接下载-> 10.1519/JSC.0000000000003265.']	31306390	NLM			['Hoffman, J. R.', 'Hoffman, M. W.', 'Zelicha, H.', 'Gepner, Y.', 'Willoughby, D. S.', 'Feinstein, U.', 'Ostfeld, I.']	Department of Molecular Biology, Ariel University, Ariel, Israel. Apex Sport Performance, Tel Aviv, Israel. Department of Public Health, Faculty of Health Sciences, Ben-Gurion University, Beersheba, Israel. School of Public Health, Sackler Faculty of Medicine and Sylvan Adams Sports Institute, Tel Aviv University, Tel Aviv, Israel. Exercise and Biochemical Nutritional Lab, Department of Health, H…	Sep																0		1	72
1340	JOUR	Journals@Ovid Full Text	9	2019	1064-8011	2330-2337	The Effect of 2 Weeks of Inactivated Probiotic Bacillus coagulans on Endocrine, Inflammatory, and Performance Responses During Self-Defense Training in Soldiers	J Strength Cond Res	The Effect of 2 Weeks of Inactivated Probiotic Bacillus coagulans on Endocrine, Inflammatory, and Performance Responses During Self-Defense Training in Soldiers	http://ovidsp.ovid.com/ovidweb.cgi?T=JS&PAGE=reference&D=ovftu&NEWS=N&AN=00124278-201909000-00004	33	7407	10.1519/JSC.0000000000003265	Hoffman, JR, Hoffman, MW, Zelicha, H, Gepner, Y, Willoughby, DS, Feinstein, U, and Ostfeld, I. The Effect of 2-Weeks of Inactivated Probiotic Bacillus coagulans on Endocrine, Inflammatory and Performance Responses During Self-Defense Training in Soldiers. J Strength Cond Res 33(9): 2330-2337, 2019-The effect of 2 weeks of inactivated Bacillus coagulans (iBC) ingestion on performance and inflammat…		['Krav-Maga', 'military', 'muscle damage', 'supplementation']			[]					['Hoffman, J.', 'Hoffman, M.', 'Zelicha, H.', 'Gepner, Y.', 'Willoughby, D.', 'Feinstein, U.', 'Ostfeld, I.']																		0		1	73
1604	JOUR	Scopus	7	2023			Effects of Ingesting Food Containing Heat-Killed Lactococcus lactis Strain Plasma on Fatigue and Immune-Related Indices after High Training Load: A Randomized, Double-Blind, Placebo-Controlled, and Parallel-Group Study	Nutrients	Effects of Ingesting Food Containing Heat-Killed Lactococcus lactis Strain Plasma on Fatigue and Immune-Related Indices after High Training Load: A Randomized, Double-Blind, Placebo-Controlled, and Parallel-Group Study	https://www.scopus.com/inward/record.uri?eid=2-s2.0-85152345986&doi=10.3390%2fnu15071754&partnerID=40&md5=c54c8d7b03b4bc670774153696cef93c	15	5139	10.3390/nu15071754	Lactococcus lactis strain Plasma (LC-Plasma) is a unique lactic acid bacterium that activates plasmacytoid dendritic cells (pDCs). We evaluated the effect of LC-Plasma on fatigue indices and dendritic cells activity in athletes after 14 days’ continuous exercise load. Thirty-seven participants were divided into two groups and consumed placebo (PL) or LC-Plasma capsules (containing 100 billion cel…		['dendritic cell', 'fatigue', 'high training load', 'Lactococcus lactis strain Plasma', 'Dendritic Cells', 'Double-Blind Method', 'Exercise', 'Hot Temperature', 'Humans', 'Lactococcus lactis', 'CD86 antigen', 'DNA', 'probiotic agent', 'toll like receptor 9', 'adult', 'Article', 'athlete', 'bacterial strain', 'cell activity', 'clinical article', 'continuous training', 'controlled study', 'double b…		Article	['Export Date: 27 June 2025; Cited By: 4']					['Komano, Y.', 'Fukao, K.', 'Shimada, K.', 'Naito, H.', 'Ishihara, Y.', 'Fujii, T.', 'Kokubo, T.', 'Daida, H.']			1754															0		1	74
1605	JOUR		1	2018	1550-2783	39	Efficacy of heat-killed Lactococcus lactis JCM 5805 on immunity and fatigue during consecutive high intensity exercise in male athletes: a randomized, placebo-controlled, double-blinded trial	J Int Soc Sports Nutr	Efficacy of heat-killed Lactococcus lactis JCM 5805 on immunity and fatigue during consecutive high intensity exercise in male athletes: a randomized, placebo-controlled, double-blinded trial		15	4969	10.1186/s12970-018-0244-9	BACKGROUND: Lactococcus lactis JCM 5805 (LC-Plasma) is a unique lactic acid bacteria (LAB) which activates plasmacytoid dendritic cells (pDC). We aimed to evaluate the effect of LC-Plasma on dendritic cell (DC) activity and subjective indices of upper respiratory tract infections (URTI) and fatigue in athletes under high intensity exercise. METHODS: We conducted a randomized, placebo-controlled, …		['Creatine Kinase/blood', 'Dendritic Cells/*immunology', 'Double-Blind Method', 'Epinephrine/blood', '*Exercise', '*Fatigue', 'Humans', 'Hydrocortisone/analysis', 'L-Lactate Dehydrogenase/blood', '*Lactococcus lactis', 'Male', '*Probiotics', 'Respiratory Tract Infections/immunology/*therapy', 'Young Adult', 'Dendritic cells', 'Fatigue', 'High intensity exercise', 'LC-plasma', 'Upper respiratory t…	eng		['1550-2783', 'Komano, Yuta', 'Shimada, Kazunori', 'Naito, Hisashi', 'Fukao, Kosuke', 'Ishihara, Yoshihiko', 'Fujii, Toshio', 'Kokubo, Takeshi', 'Daida, Hiroyuki', 'Journal Article', 'Randomized Controlled Trial', 'United States', '2018/08/04', 'J Int Soc Sports Nutr. 2018 Aug 2;15(1):39. 直接下载-> 10.1186/s12970-018-0244-9.']	30071871	NLM			['Komano, Y.', 'Shimada, K.', 'Naito, H.', 'Fukao, K.', 'Ishihara, Y.', 'Fujii, T.', 'Kokubo, T.', 'Daida, H.']	Department of Cardiovascular Medicine, Juntendo University Graduate School of Medicine, Bunkyo-ku, Tokyo, Japan. Yuta_Komano@kirin.co.jp. Research Laboratories for Health Science & Food Technologies, Kirin Co., Ltd., Yokohama, Kanagawa, Japan. Yuta_Komano@kirin.co.jp. Department of Cardiovascular Medicine, Juntendo University Graduate School of Medicine, Bunkyo-ku, Tokyo, Japan. Graduate School o…	Aug 2						20180802		PMC6090876			The study protocol was ethically reviewed and approved by the institution review board at Juntendo University (15–057), Tokyo, Japan and carried out in accordance with the principles outlined in the 2002 Declaration of Helsinki of the World Medical Association. This study was registered at the University Hospital Medical Information Network Clinical Trials Registry as UMIN000020372. Not applicabl…					0		1	75
1606	JOUR			2018	1550-2783		Efficacy of heat-killed <i>Lactococcus lactis</i> JCM 5805 on immunity and fatigue during consecutive high intensity exercise in male athletes: a randomized, placebo-controlled, double-blinded trial	Journal of the International Society of Sports Nutrition	Efficacy of heat-killed <i>Lactococcus lactis</i> JCM 5805 on immunity and fatigue during consecutive high intensity exercise in male athletes: a randomized, placebo-controlled, double-blinded trial	<Go to ISI>://WOS:000440544400001	15	5489	10.1186/s12970-018-0244-9	Background: Lactococcus lactis JCM 5805 (LC-Plasma) is a unique lactic acid bacteria (LAB) which activates plasmacytoid dendritic cells (pDC). We aimed to evaluate the effect of LC-Plasma on dendritic cell (DC) activity and subjective indices of upper respiratory tract infections (URTI) and fatigue in athletes under high intensity exercise. Methods: We conducted a randomized, placebo-controlled, …					['Times Cited: 53', 'Naito, Hisashi/F-5655-2011', '0', '58']	WOS:000440544400001				['Komano, Yuta', 'Shimada, Kazunori', 'Naito, Hisashi', 'Fukao, Kosuke', 'Ishihara, Yoshihiko', 'Fujii, Toshio', 'Kokubo, Takeshi', 'Daida, Hiroyuki']	Juntendo Univ, Grad Sch Med, Dept Cardiovasc Med, Bunkyo Ku, Tokyo, Japan Juntendo Univ, Grad Sch Hlth & Sports Sci, Chiba, Japan Tokyo Denki Univ, Dept Humanities & Social Sci, Sch Sci & Technol Future Life, Adachi Ku, Tokyo, Japan Kirin Co Ltd, Res Labs Hlth Sci & Food Technol, Yokohama, Kanagawa, Japan	Aug 2	39															0		1	76
1745	JOUR		7	2024	1436-6207	2567-2585	Effects of Bifidobacterium breve 207-1 on regulating lifestyle behaviors and mental wellness in healthy adults based on the microbiome-gut-brain axis: a randomized, double-blind, placebo-controlled trial	Eur J Nutr	Effects of Bifidobacterium breve 207-1 on regulating lifestyle behaviors and mental wellness in healthy adults based on the microbiome-gut-brain axis: a randomized, double-blind, placebo-controlled trial		63	4920	10.1007/s00394-024-03447-2	PURPOSE: Our study aimed to explore the efficacy of Bifidobacterium breve 207-1 on specific neurotransmitters and hormones and the ability to regulate lifestyle behaviors in healthy adults. METHODS: In total, 120 healthy adults with high mental stress, overweight, insomnia, and constipation were randomly assigned to receive low-dose B. breve 207-1 (LD, n = 40), high-dose B. breve 207-1 (HD, n = 4…		['Humans', '*Gastrointestinal Microbiome/physiology', '*Probiotics/administration & dosage', 'Male', 'Double-Blind Method', 'Female', 'Adult', '*Bifidobacterium breve', '*Brain-Gut Axis/physiology', 'Life Style', 'Mental Health', 'Middle Aged', 'Young Adult', 'Neurotransmitter Agents/metabolism/blood', 'Fatty Acids, Volatile/metabolism', 'Bifidobacterium', '5-ht', 'Gaba', 'Gut microbiota', 'HPA a…	eng		['1436-6215', 'Li, Jinxing', 'Li, Yapeng', 'Zhao, Jincheng', 'Li, Liang', 'Wang, Yunyi', 'Chen, Fei', 'Li, Yuchen', 'Cheng, Ruyue', 'He, Fang', 'Ze, Xiaolei', 'Shen, Xi', 'Orcid: 0009-0002-4797-0533', 'Journal Article', 'Randomized Controlled Trial', 'Germany', '2024/06/13', 'Eur J Nutr. 2024 Oct;63(7):2567-2585. 直接下载-> 10.1007/s00394-024-03447-2. Epub 2024 Jun 13.']	38869657	NLM			['Li, J.', 'Li, Y.', 'Zhao, J.', 'Li, L.', 'Wang, Y.', 'Chen, F.', 'Li, Y.', 'Cheng, R.', 'He, F.', 'Ze, X.', 'Shen, X.']	Department of Nutrition and Food Hygiene, West China School of Public Health and West China Fourth Hospital, Sichuan University, No. 16, 3rd Section, South Renmin Road, Wuhou District, Chengdu, 610041, Sichuan, China. BYHEALTH Institute of Nutrition & Health, No. 3 Kehui 3rd Street, No. 99 Kexue Avenue Central, Science City, Huangpu District, Guangzhou, 510663, China. Mental Health Center, West C…	Oct						20240613										0		1	77
1552	JOUR		2	2024	1876-2883	179-194	Multi-strain probiotic improves subjective sleep quality with no impact on body composition, hemodynamics, and physical activity	Benef Microbes	Multi-strain probiotic improves subjective sleep quality with no impact on body composition, hemodynamics, and physical activity		15	4956	10.1163/18762891-bja00002	The objective of the study was to examine the impact of a multi-strain probiotic (MSP) on sleep, physical activity, and body composition changes. We used a randomised, double-blind, placebo-controlled approach with 70 healthy men and women (31.0 ± 9.5 years, 173.0 ± 10.4 cm, 73.9 ± 13.8 kg, 24.6 ± 3.5 kg/m2) supplemented daily with MSP (4 × 109 live cells Limosilactobacillus fermentum LF16, Lacti…		['Humans', '*Probiotics/administration & dosage', 'Male', 'Female', 'Double-Blind Method', 'Adult', '*Body Composition', '*Exercise/physiology', '*Sleep Quality', '*Hemodynamics/drug effects', 'Young Adult', 'Dietary Supplements', 'Lacticaseibacillus rhamnosus/physiology']	eng		['1876-2891', 'Kerksick, C M', 'Orcid: 0000-0003-0458-7294', 'Moon, J M', 'Orcid: 0000-0003-4702-3077', 'Walden, K E', 'Hagele, A M', 'Orcid: 0000-0002-5575-3670', 'Allen, L E', 'Gaige, C J', 'Krieger, J M', 'Jäger, R', 'Pane, M', 'Mumford, P', 'Orcid: 0000-0002-4946-9702', 'Journal Article', 'Randomized Controlled Trial', 'Netherlands', '2024/02/14', 'Benef Microbes. 2024 Jan 31;15(2):179-194. 直…	38350465	NLM			['Kerksick, C. M.', 'Moon, J. M.', 'Walden, K. E.', 'Hagele, A. M.', 'Allen, L. E.', 'Gaige, C. J.', 'Krieger, J. M.', 'Jäger, R.', 'Pane, M.', 'Mumford, P.']	Exercise and Performance Nutrition Laboratory, College of Science, Technology and Health, Department of Kinesiology, 7498Lindenwood University, St. Charles, MO 63301, USA. Increnovo, LLC, Milwaukee, WI, USA. Probiotical Research srl, Novara, Italy.	Jan 31						20240131										0		1	78
2510	JOUR	Scopus	3	2013		141-146	Effects of probiotic yogurt on performance, respiratory and digestive systems of young adult female endurance swimmers: A randomized controlled trial	Medical Journal of the Islamic Republic of Iran	Effects of probiotic yogurt on performance, respiratory and digestive systems of young adult female endurance swimmers: A randomized controlled trial	https://www.scopus.com/inward/record.uri?eid=2-s2.0-84882681162&partnerID=40&md5=92d3d61190f98f7257b165d92b7fed9c	27	5365		Background: To determine the effects of probiotic yogurt on performance and health status of young adult female endurance swimmers. Methods: In a randomized controlled trial, 46 endurance swimmers girls with mean age of 13.8 ±1.8 years, weight of 48.6±7.5kg and height of 159±5.6cm, were studied. Subjects were randomly assigned into two groups, receiving either 400 ml probiotic yogurt (interventio…		['Athletic performance', 'Gastrointestinal diseases', 'Probiotics', 'Respiratory infections', 'Swimming', 'Yogurt']		Article	['Export Date: 27 June 2025; Cited By: 53']					['Salarkia, N.', 'Ghadamli, L.', 'Zaeri, F.', 'Rad, L. S.']																		0		1	79
2511	JOUR		3	2013	1016-1430	141-6	Effects of probiotic yogurt on performance, respiratory and digestive systems of young adult female endurance swimmers: a randomized controlled trial	Medical journal of the Islamic Republic of Iran	Effects of probiotic yogurt on performance, respiratory and digestive systems of young adult female endurance swimmers: a randomized controlled trial	<Go to ISI>://MEDLINE:24791124	27	5480		BACKGROUND: To determine the effects of probiotic yogurt on performance and health status of young adultfemale endurance swimmers. METHODS: In a randomized controlled trial, 46 endurance swimmers girls with mean age of 13.8 ±1.8 years,weight of 48.6±7.5kg and height of 159±5.6cm, were studied. Subjects were randomly assigned into two groups,receiving either 400 ml probiotic yogurt (intervention g…					['Times Cited: 41', '0', '45']	MEDLINE:24791124				['Salarkia, Nahid', 'Ghadamli, Leili', 'Zaeri, Farid', 'Sabaghian Rad, Leila']	Research Assistant, Dept. of Food and Nutrition Policy and Planning Research, National Nutrition and Food Technology Research Institute, Faculty of Nutrition Sciences and Food Technology, Shahid Beheshti University of Medical Sciences, Tehran, Iran. n_salarkia@hotmail.com , nahidsalarkia@gmail.com. MSc in Nutrition Sciences, Shahid Beheshti University of Medical Sciences, International Branch, Te…	2013-Aug																0		1	80
248	GEN			2023			Project V - A Randomized Controlled Prospective Study of the Next-generation Probiotic, Veillonella Atypica FB0054, vs Placebo in Healthy Adults		Project V - A Randomized Controlled Prospective Study of the Next-generation Probiotic, Veillonella Atypica FB0054, vs Placebo in Healthy Adults	https://www-embase-com-443.cams.zssgdsb-85176920tsgjnz.com/search/results?subaction=viewrecord&id=LNCT06141343&from=export https://clinicaltrials.gov/study/NCT06141343		5881		Brief Summary In this study, the investigators are assessing the ability of Veillonella (Veillonella atypica FB0054) to decrease fatigue and increase energy in a heterogeneous cohort of healthy adults compared to placebo. Study subjects will fill out a baseline health and habit survey followed by daily and weekly surveys over a two week baseline period to understand their baseline habits, fatigue…	clinicaltrials.gov	['propionic acid', 'placebo', 'probiotic agent', 'lactic acid', 'energy resource', 'Veillonella', 'mouse', 'normal human', 'exhaustion', 'fatigue', 'pilot study', 'endurance', 'prospective study', 'clinical trial', 'human', 'randomized controlled trial', 'nonhuman', 'male', 'adult', 'female', 'controlled study']	English	Clinical Trial	['LNCT06141343', '2025-06-04']																							0		1	81
858	JOUR		4	2010	0306-3674	222-6	Oral administration of the probiotic Lactobacillus fermentum VRI-003 and mucosal immunity in endurance athletes	Br J Sports Med	Oral administration of the probiotic Lactobacillus fermentum VRI-003 and mucosal immunity in endurance athletes		44	4961	10.1136/bjsm.2007.044628	OBJECTIVE: To evaluate the ability of a probiotic Lactobacillus fermentum VRI-003 (PCC) to enhance the mucosal immune system of elite athletes. DESIGN AND SETTING: A double-blind, placebo-controlled, crossover trial was conducted over a 4-month period of winter training. PARTICIPANTS; 20 healthy elite male distance runners. INTERVENTIONS: PCC was given at a daily dose of 1.26 x 10(10) as a freeze…		['Administration, Oral', 'Adult', 'Athletes', 'Cross-Over Studies', 'Cytokines/metabolism', 'Double-Blind Method', 'Humans', 'Immunity, Mucosal/*physiology', '*Limosilactobacillus fermentum', 'Male', 'Medication Adherence', 'Physical Endurance/*immunology', 'Probiotics/*administration & dosage/pharmacology', 'Running/*physiology']	eng		['1473-0480', 'Cox, A J', 'Pyne, D B', 'Saunders, P U', 'Fricker, P A', 'Journal Article', 'Randomized Controlled Trial', "Research Support, Non-U.S. Gov't", 'England', '2008/02/15', 'Br J Sports Med. 2010 Mar;44(4):222-6. 直接下载-> 10.1136/bjsm.2007.044628. Epub 2008 Feb 13.']	18272539	NLM			['Cox, A. J.', 'Pyne, D. B.', 'Saunders, P. U.', 'Fricker, P. A.']	Department of Physiology, Australian Institute of Sport, PO Box 176, Belconnen, ACT, 2616, Australia.	Mar						20080213										0		1	82
1809	JOUR	Journals@Ovid Full Text	2	2022	1095-4120	38-39	Does probiotic supplementation improve athletic performance in adult athletes?	EVID BASED PRACT	Does probiotic supplementation improve athletic performance in adult athletes?	http://ovidsp.ovid.com/ovidweb.cgi?T=JS&PAGE=reference&D=ovfty&NEWS=N&AN=00132114-202202000-00031	25	6918	10.1097/EBP.0000000000001455						[]					['Lockamy, T.', 'Brown, C.']																		0		1	83
2811	JOUR	Embase	1	2018	1530-6860		Effect of coordinated probiotic/prebiotic/phytobiotic supplementation on microbiome balance and psychological mood state in healthy stressed adults	FASEB Journal	Effect of coordinated probiotic/prebiotic/phytobiotic supplementation on microbiome balance and psychological mood state in healthy stressed adults	https://www-embase-com-443.cams.zssgdsb-85176920tsgjnz.com/search/results?subaction=viewrecord&id=L622544283&from=export https://dx-doi-org.cams.zssgdsb-85176920tsgjnz.com/10.1096/fasebj.2018.32.1_supplement.533.85	32	5952	10.1096/fasebj.2018.32.1_supplement.533.85	Background Interest in and knowledge of the gut microbiome has increased exponentially in the past decade. This once overlooked component of the gastrointestinal tract is now implicated in multiple aspects of human health, including mental wellness (e.g. depression, anxiety, stress), metabolic (e.g. diabetes, obesity), neurologic (e.g. Alzheimer's, Parkinson's, Autism Spectrum Disorder), gastroin…		['flavonoid', 'placebo', 'plant extract', 'polyphenol', 'prebiotic agent', 'probiotic agent', 'serotonin', 'adult', 'anger', 'anxiety', 'Bifidobacterium', 'brain', 'clinical article', 'conference abstract', 'controlled study', 'depression', 'drug therapy', 'ecology', 'fatigue', 'female', 'gastrointestinal tract', 'human', 'Lactobacillus', 'lifestyle', 'male', 'mental stress', 'microbiome', 'mood'…	English	Conference Abstract	['L622544283', '2018-06-18']					['Talbott, S.', 'Stephens, B.', 'Talbott, J.', 'Oddou, M.']	S. Talbott																	0		1	84
1755	JOUR			2022	1756-4646		Co-administering yeast polypeptide and the probiotic,<i> Lacticaseibacillus</i><i> casei</i> Zhang, significantly improves exercise performance	Journal of Functional Foods	Co-administering yeast polypeptide and the probiotic,<i> Lacticaseibacillus</i><i> casei</i> Zhang, significantly improves exercise performance	<Go to ISI>://WOS:000829691600003	95	5629	10.1016/j.jff.2022.105161	Probiotics and peptides might can improve exercise performance. However, the effects of the combination of the two on athletic performance remains unclear. This study analyzed the effects of administering yeast polypeptide (YP) and/or Lacticaseibacillus casei Zhang (LCZ) on exercise performance in rats. The rats were randomized into four groups for 10-week dietary intervention, namely normal cont…					['Times Cited: 10', 'Li, YL/AAH-7920-2019; Sun, Zhihong/AEN-1028-2022; Zhang, Haibo/HLP-9266-2023', '0', '12', '2214-9414']	WOS:000829691600003				['Li, Yalin', 'Wang, Shuai', 'Quan, Keyu', 'Ma, Da', 'Zhang, Haibo', 'Zhang, Weiqin', 'Chen, Zhixian', 'Kwok, Lai-Yu', 'Zhang, Yong', 'Sun, Zhihong']	Inner Mongolia Agr Univ, Inner Mongolia Key Lab Dairy Biotechnol & Engn, Hohhot, Inner Mongolia, Peoples R China Inner Mongolia Agr Univ, Key Lab Dairy Prod Proc, Minist Agr & Rural Affairs, Hohhot, Inner Mongolia, Peoples R China Inner Mongolia Agr Univ, Key Lab Dairy Biotechnol & Engn, Minist Educ, Hohhot, Inner Mongolia, Peoples R China Inner Mongolia Agr Univ, Collaborat Innovat Ctr, Minist E…	Aug	105161															0		1	85
282	GEN			2024			Assessing the Impact of Weizmannella Coagulans BC99 on Protein Digestion and Metabolism: A Randomized, Double-Blind Controlled Trial		Assessing the Impact of Weizmannella Coagulans BC99 on Protein Digestion and Metabolism: A Randomized, Double-Blind Controlled Trial	https://www-embase-com-443.cams.zssgdsb-85176920tsgjnz.com/search/results?subaction=viewrecord&id=LNCT06307821&from=export https://clinicaltrials.gov/study/NCT06307821		5861		Brief Summary This study investigates the functional effects of probiotics on athletes by administering Weizmannella coagulans BC99 for six weeks. It aims to assess the probiotic's influence on skeletal muscle content, athletic performance, and protein digestion and metabolism. This is achieved by monitoring changes in digestive enzymes, amino acids, body composition, and hormone levels. The rese…	clinicaltrials.gov	['amino acid', 'probiotic agent', 'athlete', 'absorption', 'athletic performance', 'protein degradation', 'double blind procedure', 'metabolism', 'body composition', 'controlled study', 'skeletal muscle', 'hormone determination', 'clinical trial', 'human', 'randomized controlled trial', 'nonhuman']	English	Clinical Trial	['LNCT06307821', '2025-06-05']																							0		1	86
