# Supplementary material for: Effect of probiotic intake on athletic ability in healthy people: a systematic review and Bayesian meta-analysis
Source: Front Nutr. 2026 Jan 30;13:1731627. doi: 10.3389/fnut.2026.1731627 (PMC12903275; doi:10.3389/fnut.2026.1731627)
Supplement: Supplementary file 1 [file Data_Sheet_1.zip › Supplementary file S2 Studies Characteristics.xlsx]

## Sheet: Sheet1
Codes	Study		Years		Country		Intervention			Comprison groups		Study design		Sessions (total training hours)		Intervention days	Number of Interventions	Joint intervention	Single dose	with a total dose	Intervention of microbiota	Group	Intervention Day	Sample Size		Gender (M/F)		Athlete Type		Ages (M±SD)		BMI (M±SD)		Body mass (Kg)	Training year	Follow up period/ Wash out period		Outcomes
1	Sadeghi		2025		Iran		Probiotic Capsule			Placebo capsules		RCT (parallel)		4 weeks		12	12	NA	1×1010 CFU	8.4×1011 CFU	Bifidobacterium lactis W52;Lactobacillus brevis W63;Lactobacillus casei W56;Lactococcus lactis W19;Lactococcus lactis W58;Lactobacillus acidophilus W37;Bifidobacterium bifidum W23;Lactobacillus salivarius W24;	Multi strain probiotic	Training Day	44		44/0		Football player		22.81 ± 2.76 years		21.27 ± 2.09		67.42 ± 8.44 kg	3 years	NA		Isokinetic strength parameters(Knee extensors、Knee flexors), Running-based Anaerobic Sprint Test, RAST, Wall-squat test
2	Afrooz		2025		Iran		Probiotic Capsules			Placebo capsules		RCT (parallel)		8 weeks		42	112	NA	9×1011 CFU	5.04×1013 CFU	Lactiplantibacillus plantarum BP06;Lacticaseibacillus casei BP07;Lactobacillus acidophilus BA05;Lactobacillus bulgaricus BD08;Bifidobacterium infantis BI04;Bifidobacterium longum BL03;Bifidobacterium breve BB02;Streptococcus thermophilus BT01	Multi strain probiotic	Every day	40		40/0		Football player		19 ± 2 years		21.37 ± 2.40		66.81 ± 9.32 kg	5 years	8 weeks		Vertical Jump Height (VJH);Illinois Agility Test (IA);Ronaldo Speed Test (RS);Max Power, Min Power, Av Power, Fatigue Index (FI) from RAST;Isokinetic and Isometric Strength;Tests (Knee Extensors and Flexors);Absolute Peak Torque (APT);Relative Peak Torque (RPT);Average Power (AvP);Rate of Force Development (RFD)
3	LeeA		2025		Taiwan China		Probiotic Capsules			Placebo capsules		RCT (parallel)		12 weeks		84	84	NA	2×1010 CFU	1.68×1012 CFU	Lacticaseibacillus paracasei PS23	Single strain probiotic	Every day	100		33/67		Healthy population		69.3 ± 4.1 years		23.6 ± 3.1		60.7 ± 10.2 kg	NA	NA		Muscle strength (grip strength)；30 second chair standing test and timed standing walking test；10 m Walking Test；
4	Hudson		2025		Brazil		Probiotic Capsules			Placebo capsules		RCT (parallel)		2 weeks		14	14	NA	1×109 CFU	1.4×1010 CFU	Saccharomyces boulardii	Single strain probiotic	Every day	15		12/3		Healthy population		26 ± 5 years		24.6 ± 2.8		75.9 ± 11.5kg	NA	NA		PPO (Peak Power Output);MPO (Mean Power Output)
5	Mohammadi		2024		Iran		Probiotic Capsules			Placebo capsules		RCT (parallel)		2 weeks		14	14	NA	2×108 CFU	2.8×109 CFU	Lactobacillus casei;Lactobacillus acidophilus;Lactobacillusrhamnosus;Lactobacillus bulgaricus;Bifidobacterium breve;Bifidobacterium longum;Streptococcus	Multi strain probiotic	Every day	30		30/0		Football player		17.86 ± 0.16 years		24.59 ± 0.67		74.6 ± 2.13 kg	NA	NA		30 second Wingate test measures anaerobic capacity；Tuxworth and Shahnawaz step tests measure aerobic capacity
6	McDermott		2024		United States		Probiotic Capsules			Placebo capsules		RCT (parallel)		8 weeks		42	56	NA	5 × 109 CFU	2.1×1011 CFU	Lactobacillus helveticus Lafti L10	Single strain probiotic	Every day	28		15/13		Healthy population		25 ± 5 years		NA		NA	NA	1 weeks		Time to exhaustion
7	LeeB		2024		Taiwan China		Probiotic Capsules			Placebo capsules		RCT (parallel)		6 weeks		42	42	Resistance training 3 times a week	1×1010 CFU	8.4×1011 CFU	Lactiplantibacillus brevis GKEX	Single strain probiotic	Every day	52		16/36		Healthy population		22.4 ± 2.15 years		22.6 ± 2.63		63.6 ± 11.05 kg	NA	NA		Right hand grip strength (kg);Left hand grip strength (kg);Jump height
8	LeeC		2024		Taiwan China		Probiotic beverage	Probiotic beverage		Placebo beverage		RCT (parallel)		6 weeks		42	42	2 sessions of Tabata training per week	1.5×1010 CFU	6.3×1011 CFU	Lactococcus lactis subsp. lactis LY-66;Lactobacillus plantarum PL-02	Multi strain probiotic	Every day	88		44/44		Healthy population		21.28 ± 1.78 years		22.9 ± 3.03		65.75 ± 12.08 kg	NA	6 weeks		Maximal oxygen consumption (VO2max)
9	Imanian		2024		Iran		Probiotic Capsules			Placebo capsules		RCT (parallel)		4 weeks		12	12	NA	4.5×1011 CFU	5.4×1012 CFU	Lactiplantibacillus plantarum BP06;Lacticaseibacillus casei BP07;Lactobacillus acidophilus BA05;Lactobacillus delbrueckii BD08 (bulgaricus);Bifidobacterium infantis BI04;Bifidobacterium longum BL03;Bifidobacterium breve BB02;Streptococcus salivarius thermophilus BT01	Multi strain probiotic	Training Day	44		44/0		Football player		22.81±2.76 years		21.77 ± 2.51		67.42±8.44 kg	3 years	NA		Maximal oxygen consumption (VO2max);Time to exhaustion (TTE)
10	Li		2023		China		Probiotic yogurt			Placebo yogurt		RCT (parallel)		8 weeks		56	224	NA	1×109 CFU	2.24×1011 CFU	Bifidobacterium animalis subsp lactis BL 99	Single strain probiotic	Every day	15		15/0		Cross country skiers		19.4 ± 0.89 years		18.88 ± 1.68		59.68 ± 6.85 kg	7.6 ± 3.7 years	NA		Maximal oxygen consumption (VO2max);Isokinetic strength parameters(Knee extensors、Knee flexors)
11	Kurach		2022		Poland		Probiotic Capsules			Placebo capsules		RCT (parallel)		16 weeks		112	112	NA	1×1011 CFU	4.5 × 1011 CFU	Lactobacillus plantarum, L. casei, L. rhamnosus, Bifidobacterium breve, L. acidophilus, Bifidobacterium longum, B. bifidum, B. infantis, L. helveticus, L. fermentum, L. bulgaricus, Lactococcus lactis, Streptococcus thermophilus	Multi strain probiotic	Every day	26		26/0		Competitive male road cyclists		22.26 years		21.3		64.74 kg	9.87 years	NA		Maximal oxygen consumption (VO2max);Duration of exercise;Borg Scale (Fatigue)
12	Toohey		2018		United States		Probiotic beverage			Placebo beverage		RCT (parallel)		10 weeks		70	70	3 times a week for strength and 3 times for physical fitness	5×109 CFU	3.5×1011 CFU	Bacillus subtilis DE111	Single strain probiotic	Every day	23		0/23		NCAA Division One Athlete		19.6 ± 1.0years		NA		67.5±7.4kg	NA	NA		Squat;Deadlift;Bench press;Vertical jump
13	Salleh		2021		Malaysia		Probiotic beverage			Placebo beverage		RCT (parallel)		6 weeks		42	42	Badminton training	3×1010 CFU	1.26×1012 CFU	Lactobacillus casei Shirota	Single strain probiotic	Every day	30		NA		Badminton player		19.7 ± 1.16 years		23.45 ± 2.7		68.8 ± 7.83 kg	NA	NA		Maximal oxygen consumption (VO2max);Hand Strength (Muscular Strength)；40m dash
14	Fu		2021		Taiwan China		Probiotic Capsules			Placebo capsules		RCT (crossover)		4 weeks		28	56	NA	1.2×1011 CFU	3.36×1012 CFU	Lactobacillus plantarum PS128	Single strain probiotic	Every day	16		8/8		Healthy population		25.5 ± 2.27 years		23 ± 2.5		66.6 ± 12.87 kg	NA	Within 96 hours		Equal knee extension peak torque; Equal length knee flexion peak torque
15	Zarzecka		2020		Poland		Probiotic Capsules			Placebo capsules		RCT (parallel)		12 weeks		90	168	NA	2.5×109 CFU	8.4×1011 CFU	Bifidobacterium lactis W52;Lactobacillus brevis W63;Lactobacillus casei W56;Lactococcus lactis W19;Lactococcus lactis W58;Lactobacillus acidophilus W37;Bifidobacterium bifidum W23;Lactobacillus salivarius W24	Multi strain probiotic	Every day	66		46/20		Distance runners		38.51 ± 8.58 years		NA		NA	NA	NA		Maximal oxygen consumption (VO2max)
16	HuangA		2019		Taiwan China		Probiotic Capsules	Probiotic Capsules		Placebo capsules		RCT (parallel)		6 weeks		42	42	NA	1×1010 CFU / 3×1010 CFU	1.26×1012 CFU / 3.78×1012 CFU	Lactobacillus plantarum TWK10	Single strain probiotic	Every day	54		27/7		Healthy population		22.03 ± 2.56 years		22.37 ± 3.08		62.77 ± 13.65 kg	NA	NA		Maximal oxygen consumption (VO2max)
17	HuangB		2018		Taiwan China		Probiotic Capsules			Placebo capsules		RCT (parallel)		6 weeks		42	42	NA	1×1011 CFU	4.2×1012 CFU	Lactobacillus plantarum TWK10	Single strain probiotic	Every day	16		16/0		Healthy population		20-40 years		NA		76 ± 5 kg	NA	NA		Maximal oxygen consumption (VO2max);Exhaustion time
18	Townsend		2018		United States		Probiotic Capsules			Placebo capsules		RCT (parallel)		12 weeks		84	84	NA	1×109 CFU	8.4×1010 CFU	Bacillus subtilis DE111	Single strain probiotic	Every day	25		25/0		Baseball player		20.1 ± 1.5 years		NA		85.5 ± 10.5 kg	NA	NA		Squat deeply; Hard pull; Standing long jump; 10 yard sprint
19	Shing		2014		Australia		Probiotic Capsules			Placebo capsules		RCT (crossover)		4 weeks		28	28	NA	4.5×1010 CFU	1.26×1012 CFU	Lactobacillus acidophilus;Lactobacillus rhamnosus;Lactobacillus casei;Lactobacillus plantarum;Lactobacillus fermentum;Bifidobacterium lactis;Bifidobacterium breve;Bifidobacterium bifidum;Streptococcus thermophilus	Multi strain probiotic	Every day	10		10/0		Distance runners		27 ± 2 years		NA		71.5 ± 2.3 kg	NA	NA		Running until fatigue time (min: s)
20	Salarkia		2013		Iran		Probiotic yogurt			Placebo yogurt		RCT (parallel)		8 weeks		56	56	NA	1.6×1013 CFU	8.96 × 1014 CFU	Lactobacillus acidophilus spp;Lactobacillus delbrueckii subsp. bulgaricus;Bifidobacterium bifidum;Streptococcus salivarius subsp. thermophilus	Multi strain probiotic	Every day	46		0/46		Swimmers		13.8 ± 1.8 years		NA		48.6 ± 7.5 kg	NA	NA		400m freestyle score (min: s);Maximal oxygen consumption (VO2max)
21	Gutierrez		2025		Spain		Probiotic Capsules			Placebo capsules		RCT (parallel)		4 weeks		28	28	NA	1×1010 CFU	2.8×1011 CFU	Lactobacillus plantarum	Single strain probiotic	Every day	22		13/9		Healthy population		32.8 ± 5.2 years		24.1 ± 2.05		72.13 ± 10.32 kg	NA	NA		Countermovement Jump;Running-based Anaerobic Sprint Test;Yo-Yo Intermittent Recovery Test Level 1）
