# Supplementary material for: Effect of probiotic intake on athletic ability in healthy people: a systematic review and Bayesian meta-analysis
Source: Front Nutr. 2026 Jan 30;13:1731627. doi: 10.3389/fnut.2026.1731627 (PMC12903275; doi:10.3389/fnut.2026.1731627)
Supplement: Supplementary file 1 [file Data_Sheet_1.zip › Supplementary file S4 analysis results.xlsx]

## Sheet: 模型
Model	Type	Estimate	Est.error	95%CI lower	95% CI upper	Tau (within)	Tau (between)	BF₁₀	95% HDI lower	95% HDI upper	DI (%)	ASI (%)
Null	Athletic ability	0.38	0.11	0.17	0.57	0.27	0.27	12.23	0.17	0.6	0.43	0.25
Financial support	Unfunded	0.38	0.19	0.02	0.76	0.15	0.41	0.847	0.01	0.76	58.81	23.44
Financial support	Funded	0.38	0.14	0.1	0.66	0.15	0.41	2.44	0.01	0.66	71.57	18.17
Demographic	Athlete	0.38	0.15	0.08	0.69	0.29	0.29	1.66	0.08	0.69	68.07	19.32
Demographic	Adults	0.46	0.18	0.11	0.81	0.29	0.29	2.36	0.11	0.81	52.37	37.63
Demographic	Older adults	0.03	0.31	-0.56	0.64	0.29	0.29	0.152	-0.56	0.64	22.57	5.59
Probiotic formulation type	Single strain probiotics (SSP)	0.33	0.15	0.04	0.62	0.28	0.28	0.91	0.03	0.62	69.04	11.67
Probiotic formulation type	Multi strain probiotics (MSP)	0.45	0.17	0.12	0.79	0.28	0.28	2.65	0.12	0.79	56.42	34.13
Probiotic dosage	Low	-0.09	0.51	-1.11	0.93	0.28	0.28	0.253	-1.09	0.95	15.91	7.65
Probiotic dosage	Medium	0.38	0.12	0.14	0.62	0.28	0.28	7.44	0.14	0.62	78.96	14.26
Probiotic dosage	High	0.64	0.38	-0.11	1.39	0.28	0.28	0.845	-0.12	1.38	23.49	31.34
Single strain	Bacillus subtilis	−0.02	0.44	−0.91	0.87	0.36	0.36	0.191	−0.93	0.86	18.04	7.06
Single strain	Bifidobacterium animalis	0.6	0.62	−0.69	1.81	0.36	0.36	0.563	−0.68	1.82	18.45	21.63
Single strain	Lacticaseibacillus paracasei	0.12	0.59	−1.09	1.31	0.36	0.36	0.265	−1.04	1.36	20.58	12.56
Single strain	Lactiplantibacillus brevis	0.11	0.6	−1.11	1.31	0.36	0.36	0.267	−1.14	1.28	20.03	12.41
Single strain	Lactobacillus casei	0.23	0.6	−0.99	1.43	0.36	0.36	0.297	−1.00	1.42	22.58	15.39
Single strain	Lactobacillus helveticus	−0.03	0.68	−1.39	1.33	0.36	0.36	0.313	−1.41	1.31	15.41	10.3
Single strain	Lactobacillus plantarum	0.82	0.35	0.12	1.5	0.36	0.36	2.83	0.14	1.52	12.33	32.1
Single strain	Saccharomyces boulardii	−0.16	0.67	−1.48	1.2	0.36	0.36	0.316	−1.47	1.2	13.22	7.87
Muscle Strength	Lower limb strength	0.2	0.12	-0.03	0.44	0.13	0.13	0.28	-0.035	0.434	16.6	10.8
Muscle Strength	Upper limb strength	0.07	0.16	-0.25	0.4	0.13	0.13	0.087	-0.253	0.393	16.6	10.8
Agility	Change of direction	-0.18	0.52	-1.21	0.86	0.21	0.21	0.259	-1.22	0.85	12.18	5.25
Agility	Sprint speed	0.09	0.26	-0.42	0.62	0.21	0.21	0.122	-0.42	0.61	26.2	4.51
Endurance	Anaerobic endurance	0.03	0.26	-0.48	0.55	0.22	0.22	0.121	-0.5	0.53	20.42	3.23
Endurance	Aerobic endurance	0.74	0.18	0.39	1.1	0.22	0.22	103.61	0.39	1.09	7.82	54.83
Athletic ability	Muscle Strength	0.27	0.13	0.02	0.55	0.23	0.24	0.59	0.01	0.53	65.91	4.74
Athletic ability	Endurance	0.49	0.12	0.24	0.73	0.23	0.24	40.62	0.24	0.72	53.16	44.99
Athletic ability	Agility	0.14	0.19	-0.23	0.52	0.23	0.24	0.12	-0.23	0.52	34.3	3.07

## Sheet: 细分亚组模型
Model	Type	Estimate	Est.error	95%CI lower	95% CI upper	Tau (within)	Tau (between)	BF₁₀	95% HDI lower	95% HDI upper	DI (%)	ASI (%)
Lower limb strength	PT60°DsKE	0.01	0.52	-1.02	1.04	0.18	0.18	0.262	-1.02	1.02	18.14	10.5
Lower limb strength	PT180°DsKE	0.26	0.52	-0.78	1.28	0.18	0.18	0.3	-0.8	1.28	23.23	17.15
Lower limb strength	AvPT60°DsKE	0.1	0.52	-0.94	1.11	0.18	0.18	0.258	-0.95	1.11	20.26	12.67
Lower limb strength	AvPT180°DsKE	0.06	0.52	-0.95	1.08	0.18	0.18	0.255	-0.96	1.09	19.68	11.95
Lower limb strength	TPT60°DsKE	0.07	0.52	-0.97	1.1	0.18	0.18	0.258	-0.96	1.11	20.08	11.9
Lower limb strength	TPT180°DsKE	-0.59	0.53	-1.63	0.46	0.18	0.18	0.505	-1.64	0.44	4.3	1.49
Lower limb strength	AvRFD60°DsKE	0.08	0.52	-0.95	1.11	0.18	0.18	0.267	-0.95	1.12	19.99	12.28
Lower limb strength	AvRFD180°DsKE	0.66	0.53	-0.4	1.7	0.18	0.18	0.611	-0.37	1.75	19.05	22.86
Lower limb strength	PT60°DsKF	-3.64	0.77	-5.15	-2.11	0.18	0.18	1500	-5.16	-2.13	0	0
Lower limb strength	PT180°DsKF	-0.39	0.53	-1.42	0.64	0.18	0.18	0.351	-1.45	0.63	7.99	3.2
Lower limb strength	AvPT60°DsKF	0.13	0.53	-0.9	1.17	0.18	0.18	0.263	-0.95	1.14	20.94	13.69
Lower limb strength	AvPT180°DsKF	0.1	0.53	-0.95	1.14	0.18	0.18	0.26	-0.95	1.14	20.47	12.71
Lower limb strength	TPT60°DsKF	0.89	0.54	-0.19	1.95	0.18	0.18	1.08	-0.19	1.95	13.31	20.51
Lower limb strength	TPT180°DsKF	1.01	0.55	-0.08	2.09	0.18	0.18	1.59	-0.07	2.08	10.74	17.41
Lower limb strength	AvRFD60°DsKF	-0.47	0.53	-1.5	0.56	0.18	0.18	0.397	-1.48	0.59	6.35	2.28
Lower limb strength	AvRFD180°DsKF	-0.42	0.52	-1.44	0.61	0.18	0.18	0.362	-1.48	0.59	7.6	2.72
Lower limb strength	1RMSquat	-0.14	0.32	-0.76	0.5	0.18	0.18	0.171	-0.78	0.5	11.77	2.2
Lower limb strength	Verticaljumpheightcm	0.03	0.32	-0.62	0.67	0.18	0.18	0.153	-0.62	0.67	22.16	5.91
Lower limb strength	PT60°DsKnee	0.51	0.56	-0.59	1.62	0.18	0.18	0.429	-0.57	1.63	21.24	20.92
Lower limb strength	RelativePeaktorque	-0.16	0.55	-1.24	0.94	0.18	0.18	0.286	-1.23	0.94	13.58	7.19
Lower limb strength	RFD60°DsKnee	0.88	0.57	-0.24	2	0.18	0.18	1	-0.24	2	13.74	19.24
Lower limb strength	30CST	0.46	0.47	-0.5	1.38	0.18	0.18	0.426	-0.51	1.42	27.21	24.97
Lower limb strength	CMJ	-0.01	0.49	-1	0.96	0.18	0.18	0.217	-0.95	0.99	18.32	8.19
Lower limb strength	Kneeflexors	0.43	0.51	-0.62	1.42	0.18	0.18	0.377	-0.6	1.43	24.12	22.21
Lower limb strength	Kneeextensors	0.84	0.52	-0.21	1.85	0.18	0.18	1.07	-0.22	1.85	14.38	21.98
Lower limb strength	1RMDeadlift	0.05	0.39	-0.72	0.81	0.18	0.18	0.189	-0.71	0.8	22.51	8.7
Lower limb strength	VerticaljumppowerW	0.5	0.63	-0.75	1.75	0.18	0.18	0.448	-0.77	1.77	18.55	18.89
Lower limb strength	SLJ	-0.01	0.52	-1.03	1.02	0.18	0.18	0.246	-1.05	0.99	17.53	9.79
Anaerobic endurance	RAST	-0.03	0.48	-1.03	0.96	0.34	0.34	0.178	-1	0.98	16.86	6.34
Anaerobic endurance	PPO (cycling)	0.1	0.75	-1.39	1.62	0.34	0.34	0.35	-1.44	1.55	15.84	11.83
Anaerobic endurance	MPO (cycling)	-0.38	0.76	-1.88	1.15	0.34	0.34	0.428	-1.92	1.1	9.35	5.45
Anaerobic endurance	WAnT 30 s	0.03	0.73	-1.46	1.52	0.34	0.34	0.306	-1.44	1.53	16.28	10.62
Anaerobic endurance	Continuous Reverse Vertical Jump (Endurance)	0.07	0.76	-1.49	1.59	0.34	0.34	0.339	-1.5	1.57	15.95	12
Change of direction	IAT	-0.34	1.31	-2.92	2.39	0.76	0.77	0.65	-2.97	2.34	7.79	6.13
Change of direction	Ronaldo Speed Test	0.13	1.3	-2.56	2.76	0.76	0.77	0.57	-2.6	2.72	10.47	9.06
Upper limb strength	HGS Left	0.05	0.55	-1.11	1.17	0.34	0.34	0.218	-1.148	1.13	20.08	9.3
Upper limb strength	HGS Right	0.11	0.55	-1.04	1.22	0.34	0.34	0.217	-1.043	1.215	22.74	11.2
Upper limb strength	HGS	0.28	0.66	-1.1	1.61	0.34	0.34	0.322	-1.05	1.658	22.5	16.86
Upper limb strength	Hand Muscle Strength	0	0.79	-1.6	1.6	0.34	0.34	0.32	-1.593	1.599	15.2	10.08
Upper limb strength	1RM Bench Press	-0.15	0.81	-1.79	1.51	0.34	0.34	0.349	-1.778	1.518	12.15	7.72
Upper limb strength	60 s Pull ups (reps)	0.06	0.85	-1.67	1.76	0.34	0.34	0.37	-1.697	1.732	14.55	11.23
Sprint speed	10MWT	-0.08	0.82	-1.77	1.61	0.38	0.37	0.32	-1.78	1.61	13.57	8.13
Sprint speed	40 m Dash	0.12	0.85	-1.63	1.83	0.38	0.37	0.35	-1.65	1.81	15.77	11.91
Sprint speed	100 m Sprint (Round Trip)	0.01	0.84	-1.69	1.69	0.38	0.37	0.38	-1.68	1.69	13.78	10.59
Sprint speed	Sprint Test	0.07	0.61	-1.18	1.33	0.38	0.37	0.26	-1.19	1.31	19.19	11.31
Sprint speed	10 Yard Sprint	0.35	0.87	-1.49	2.08	0.38	0.37	0.45	-1.44	2.12	16.15	14.9
Aerobic endurance	VO2max (treadmill)	0.43	0.28	-0.15	0.98	0.3	0.3	0.55	-0.14	1	40.33	32.26
Aerobic endurance	VO2max (Tabata)	0.36	0.52	-0.71	1.39	0.3	0.3	0.34	-0.76	1.34	24.81	20.43
Aerobic endurance	VO2max (cycle)	2.21	0.77	0.64	3.68	0.3	0.3	15.41	0.68	3.72	0.91	2.03
Aerobic endurance	VO2max (20 m shuttle run)	0.71	0.73	-0.76	2.16	0.3	0.3	0.63	-0.68	2.24	14.43	17.3
Aerobic endurance	TTE	0.79	0.7	-0.61	2.17	0.3	0.3	0.72	-0.62	2.15	13.83	17.28
Aerobic endurance	Cycle Exercise Duration	0.6	0.71	-0.83	1.96	0.3	0.3	0.51	-0.77	2.01	16.54	17.35
Aerobic endurance	RPE (Borg)	2.06	0.6	0.88	3.24	0.3	0.3	60.21	0.88	3.24	0.44	1.28
Aerobic endurance	Time to Fatigue	1.52	0.81	-0.15	3.08	0.3	0.3	2.49	-0.13	3.09	4.85	7.59
Aerobic endurance	400 m Crawl Test	0.24	0.63	-1.01	1.54	0.3	0.3	0.31	-1.03	1.51	19.81	15.49
